# Supplementary material for: Ethyl 6-methyl-4-[2-(4,4,5,5-tetra­methyl-1,3,2-dioxaborolan-2-yl)thio­phen-3-yl]-2-thioxo-1,2,3,4-tetra­hydro­pyrimidine-5-carboxyl­ate
Source: Acta Crystallogr Sect E Struct Rep Online. 2008 Apr 26;64(Pt 5):o929. doi: 10.1107/S1600536808005965 (PMC2961284; doi:10.1107/S1600536808005965)
Supplement: Supplementary file 1 [file e-64-0o929-sup1.cif]

##############################################################################
###                                                                        ###
###        Electronic paper (Acta Crystallographica Section E)             ###
###                                                                        ###
##############################################################################
#                                                                            #
# This CIF contains the data in a paper accepted for publication in Acta     #
# Crystallographica Section E. It conforms to the requirements of Notes      #
# for Authors for Section E, and has been peer reviewed under the auspices   #
# of the IUCr Commission on Journals.                                        #
#                                                                            #
# Full details of the Crystallographic Information File format               #
# are given in the paper "The Crystallographic Information File (CIF):       #
# a New Standard Archive File for Crystallography" by S. R. Hall, F. H.      #
# Allen and I. D. Brown [Acta Cryst. (1991), A47, 655-685].                  #
#                                                                            #
# The current version of the core CIF dictionary is obtainable from          #
# ftp://ftp.iucr.org/pub/cif_core.dic. The current version number is 2.4.    #
#                                                                            #
# Software is freely available for graphical display of the structure(s) in  #
# this CIF.  For information consult the CIF home page http://www.iucr.org/  #
# cif/home.html                                                              #
#                                                                            #
# This file may be used for bona fide research purposes within the           #
# scientific community so long as proper attribution is given to the journal # 
# article from which it was obtained.                                        #
#                                                                            #
##############################################################################
                                             
data_I
_audit_creation_method     SHELXL-97
_chemical_name_systematic
;
Ethyl
6-methyl-4-[2-(4,4,5,5-tetramethyl-1,3,2-dioxaborolan-2-yl)thiophen-3-yl]-
2-thioxo-1,2,3,4-tetrahydropyrimidine-5-carboxylate
;
_chemical_name_common     ?
_chemical_formula_moiety     'C18 H25 B N2 O4 S2'
_chemical_formula_sum     'C18 H25 B N2 O4 S2'
_chemical_formula_iupac     'C18 H25 B N2 O4 S2'
_chemical_formula_weight     408.33
_chemical_melting_point     ?
_symmetry_cell_setting     triclinic
_symmetry_space_group_name_H-M     'P -1'
_symmetry_space_group_name_Hall     '-P 1'
loop_
    _symmetry_equiv_pos_as_xyz
    'x, y, z'
    '-x, -y, -z'
_cell_length_a     11.9274(17)
_cell_length_b     13.5021(19)
_cell_length_c     15.225(2)
_cell_angle_alpha     112.172(2)
_cell_angle_beta     93.531(2)
_cell_angle_gamma     109.706(2)
_cell_volume     2086.9(5)
_cell_formula_units_Z     4
_cell_measurement_reflns_used     5490
_cell_measurement_theta_min     2.69
_cell_measurement_theta_max     28.46
_cell_measurement_temperature     173.0(10)
_exptl_crystal_description     Irregular
_exptl_crystal_colour     Colourless
_exptl_crystal_size_max     0.6
_exptl_crystal_size_mid     0.6
_exptl_crystal_size_min     0.4
_exptl_crystal_density_diffrn     1.300
_exptl_crystal_density_meas     ?
_exptl_crystal_density_method     'not measured'
_exptl_crystal_F_000     864
_exptl_absorpt_coefficient_mu     0.280
_exptl_absorpt_correction_type     multi-scan
_exptl_absorpt_process_details     '(SADABS; Sheldrick, 1997)'
_exptl_absorpt_correction_T_min     0.8498
_exptl_absorpt_correction_T_max     0.8961
_exptl_special_details
;
?
;
_diffrn_ambient_temperature     173.0(10)
_diffrn_radiation_type     MoK\a
_diffrn_radiation_wavelength     0.71073
_diffrn_radiation_monochromator     graphite
_diffrn_measurement_device_type     'Bruker SMART1000/P4'
_diffrn_measurement_method     '\f and \w'
_diffrn_detector_area_resol_mean     ?
_diffrn_reflns_number     14611
_diffrn_reflns_av_R_equivalents     0.0169
_diffrn_reflns_av_sigmaI/netI     0.0251
_diffrn_reflns_theta_min     1.76
_diffrn_reflns_theta_max     27.50
_diffrn_reflns_theta_full     25.00
_diffrn_measured_fraction_theta_max     0.945
_diffrn_measured_fraction_theta_full     0.996
_diffrn_reflns_limit_h_min     -15
_diffrn_reflns_limit_h_max     15
_diffrn_reflns_limit_k_min     -16
_diffrn_reflns_limit_k_max     17
_diffrn_reflns_limit_l_min     -19
_diffrn_reflns_limit_l_max     19
_diffrn_standards_number     0
_diffrn_standards_interval_count     0
_diffrn_standards_interval_time     0
_diffrn_standards_decay_%     0
_refine_special_details
;
 Refinement of F^2^ against ALL reflections.  The weighted R-factor wR and
 goodness of fit S are based on F^2^, conventional R-factors R are based
 on F, with F set to zero for negative F^2^. The threshold expression of
 F^2^ > 2sigma(F^2^) is used only for calculating R-factors(gt) etc. and is
 not relevant to the choice of reflections for refinement.  R-factors based
 on F^2^ are statistically about twice as large as those based on F, and R-
 factors based on ALL data will be even larger.
;
_reflns_number_total     9077
_reflns_number_gt     7758
_reflns_threshold_expression     I>2\s(I)
_refine_ls_structure_factor_coef     Fsqd
_refine_ls_matrix_type     full
_refine_ls_R_factor_all     0.0465
_refine_ls_R_factor_gt     0.0399
_refine_ls_wR_factor_gt     0.1059
_refine_ls_wR_factor_ref     0.1128
_refine_ls_goodness_of_fit_ref     1.035
_refine_ls_restrained_S_all     1.035
_refine_ls_number_reflns     9077
_refine_ls_number_parameters     499
_refine_ls_number_restraints     0
_refine_ls_hydrogen_treatment     constr
_refine_ls_weighting_scheme     calc
_refine_ls_weighting_details
          'calc w=1/[\s^2^(Fo^2^)+(0.061P)^2^+0.8428P] where P=(Fo^2^+2Fc^2^)/3'
_atom_sites_solution_hydrogens     geom
_atom_sites_solution_primary     direct
_atom_sites_solution_secondary     difmap
_refine_ls_shift/su_max     0.001
_refine_ls_shift/su_mean     0.000
_refine_diff_density_max     0.510
_refine_diff_density_min     -0.408
_refine_ls_extinction_method     none
_refine_ls_extinction_coef     ?
loop_
    _atom_type_symbol
    _atom_type_description
    _atom_type_scat_dispersion_real
    _atom_type_scat_dispersion_imag
    _atom_type_scat_source
    C C 0.0033 0.0016 'International Tables Vol C Tables 4.2.6.8 and 6.1.1.4'
    H H 0.0000 0.0000 'International Tables Vol C Tables 4.2.6.8 and 6.1.1.4'
    B B 0.0013 0.0007 'International Tables Vol C Tables 4.2.6.8 and 6.1.1.4'
    N N 0.0061 0.0033 'International Tables Vol C Tables 4.2.6.8 and 6.1.1.4'
    O O 0.0106 0.0060 'International Tables Vol C Tables 4.2.6.8 and 6.1.1.4'
    S S 0.1246 0.1234 'International Tables Vol C Tables 4.2.6.8 and 6.1.1.4'
_computing_data_collection     'SMART (Bruker, 1999)'
_computing_cell_refinement     'SMART (Bruker, 1999)'
_computing_data_reduction     'SAINT (Bruker, 2006)'
_computing_structure_solution     'SHELXS97 (Sheldrick, 2008)'
_computing_structure_refinement     'SHELXL97 (Sheldrick, 2008)'
_computing_molecular_graphics     'SHELXTL (Sheldrick, 2008)'
_computing_publication_material     'SHELXTL (Sheldrick, 2008)'
loop_
    _atom_site_type_symbol
    _atom_site_label
    _atom_site_fract_x
    _atom_site_fract_y
    _atom_site_fract_z
    _atom_site_U_iso_or_equiv
    _atom_site_adp_type
    _atom_site_calc_flag
    _atom_site_refinement_flags
    _atom_site_occupancy
    _atom_site_disorder_assembly
    _atom_site_disorder_group
    B B1 0.58518(16) 0.09209(15) 0.27239(12) 0.0268(3) Uani d . 1 . .
    O O1 0.61743(12) 0.02062(10) 0.30254(8) 0.0377(3) Uani d . 1 . .
    O O2 0.55784(13) 0.05290(10) 0.17436(8) 0.0392(3) Uani d . 1 . .
    C C1 0.57648(13) 0.20455(12) 0.34609(10) 0.0241(3) Uani d . 1 . .
    C C2 0.53195(13) 0.27993(12) 0.33090(10) 0.0230(3) Uani d . 1 . .
    C C3 0.52890(16) 0.36718(14) 0.41845(11) 0.0324(3) Uani d . 1 . .
    H H3 0.5002 0.4255 0.4207 0.039 Uiso calc R 1 . .
    C C4 0.57164(17) 0.35812(14) 0.49885(11) 0.0346(4) Uani d . 1 . .
    H H4 0.5762 0.4091 0.5635 0.042 Uiso calc R 1 . .
    C C5 0.48905(13) 0.27052(12) 0.23100(10) 0.0232(3) Uani d . 1 . .
    H H5 0.5127 0.2116 0.1819 0.028 Uiso calc R 1 . .
    N N6 0.35516(12) 0.23074(11) 0.20829(9) 0.0274(3) Uani d . 1 . .
    H H6 0.3125 0.1567 0.1918 0.033 Uiso calc R 1 . .
    C C7 0.29331(14) 0.29623(13) 0.21037(10) 0.0271(3) Uani d . 1 . .
    N N8 0.36068(13) 0.40921(12) 0.22901(10) 0.0324(3) Uani d . 1 . .
    H H8 0.3244 0.4585 0.2442 0.039 Uiso calc R 1 . .
    C C9 0.48338(15) 0.45081(13) 0.22532(11) 0.0296(3) Uani d . 1 . .
    C C10 0.54748(14) 0.38534(13) 0.22401(10) 0.0262(3) Uani d . 1 . .
    C C11 0.59061(18) -0.08779(14) 0.21602(12) 0.0366(4) Uani d . 1 . .
    C C12 0.5912(2) -0.04760(16) 0.13318(13) 0.0435(5) Uani d . 1 . .
    C C13 0.4647(2) -0.17160(18) 0.21154(18) 0.0577(6) Uani d . 1 . .
    H H13A 0.4638 -0.1794 0.2729 0.086 Uiso calc R 1 . .
    H H13B 0.4460 -0.2477 0.1580 0.086 Uiso calc R 1 . .
    H H13C 0.4035 -0.1415 0.2008 0.086 Uiso calc R 1 . .
    C C14 0.6837(2) -0.13695(18) 0.22800(16) 0.0526(5) Uani d . 1 . .
    H H14A 0.7657 -0.0798 0.2377 0.079 Uiso calc R 1 . .
    H H14B 0.6682 -0.2079 0.1696 0.079 Uiso calc R 1 . .
    H H14C 0.6778 -0.1551 0.2845 0.079 Uiso calc R 1 . .
    C C15 0.5030(3) -0.1337(2) 0.03940(16) 0.0806(10) Uani d . 1 . .
    H H15A 0.4195 -0.1507 0.0496 0.121 Uiso calc R 1 . .
    H H15B 0.5180 -0.2053 0.0159 0.121 Uiso calc R 1 . .
    H H15C 0.5136 -0.1013 -0.0088 0.121 Uiso calc R 1 . .
    C C16 0.7206(3) -0.0007(2) 0.1157(2) 0.0859(10) Uani d . 1 . .
    H H16A 0.7208 0.0386 0.0732 0.129 Uiso calc R 1 . .
    H H16B 0.7460 -0.0654 0.0850 0.129 Uiso calc R 1 . .
    H H16C 0.7775 0.0545 0.1780 0.129 Uiso calc R 1 . .
    C C17 0.52927(18) 0.56795(15) 0.22327(14) 0.0409(4) Uani d . 1 . .
    H H17A 0.5924 0.6242 0.2819 0.061 Uiso calc R 1 . .
    H H17B 0.4616 0.5932 0.2209 0.061 Uiso calc R 1 . .
    H H17C 0.5637 0.5629 0.1657 0.061 Uiso calc R 1 . .
    C C18 0.67612(15) 0.42200(14) 0.21689(11) 0.0305(3) Uani d . 1 . .
    O O19 0.74306(12) 0.51853(11) 0.22815(9) 0.0418(3) Uani d . 1 . .
    O O20 0.71312(11) 0.33367(11) 0.19778(9) 0.0371(3) Uani d . 1 . .
    C C21 0.83969(17) 0.35731(19) 0.18969(14) 0.0436(4) Uani d . 1 . .
    H H21A 0.8652 0.3001 0.2015 0.052 Uiso calc R 1 . .
    H H21B 0.8925 0.4356 0.2398 0.052 Uiso calc R 1 . .
    C C22 0.8558(2) 0.3510(2) 0.09137(15) 0.0562(5) Uani d . 1 . .
    H H22A 0.8012 0.2745 0.0415 0.084 Uiso calc R 1 . .
    H H22B 0.9405 0.3628 0.0867 0.084 Uiso calc R 1 . .
    H H22C 0.8362 0.4114 0.0814 0.084 Uiso calc R 1 . .
    S S1 0.61592(4) 0.24412(3) 0.46920(3) 0.02971(10) Uani d . 1 . .
    S S2 0.14012(4) 0.24790(4) 0.19037(3) 0.03629(11) Uani d . 1 . .
    B B31 0.02234(17) 0.68959(16) 0.39397(12) 0.0284(3) Uani d . 1 . .
    O O31 0.00329(13) 0.61897(11) 0.43996(9) 0.0414(3) Uani d . 1 . .
    O O32 -0.01311(12) 0.77979(11) 0.43404(9) 0.0381(3) Uani d . 1 . .
    C C31 0.07500(14) 0.66371(13) 0.30092(11) 0.0258(3) Uani d . 1 . .
    C C32 0.06028(13) 0.69246(12) 0.22483(10) 0.0238(3) Uani d . 1 . .
    C C33 0.11366(16) 0.64187(15) 0.14773(12) 0.0328(3) Uani d . 1 . .
    H H33 0.1109 0.6525 0.0895 0.039 Uiso calc R 1 . .
    C C34 0.16881(17) 0.57679(17) 0.16648(13) 0.0391(4) Uani d . 1 . .
    H H34 0.2099 0.5374 0.1236 0.047 Uiso calc R 1 . .
    C C35 -0.00662(13) 0.76922(13) 0.22187(10) 0.0241(3) Uani d . 1 . .
    H H35 -0.0143 0.8128 0.2893 0.029 Uiso calc R 1 . .
    N N36 -0.13008(12) 0.69678(11) 0.15964(9) 0.0280(3) Uani d . 1 . .
    H H36 -0.1828 0.6552 0.1828 0.034 Uiso calc R 1 . .
    C C37 -0.17010(14) 0.68757(13) 0.07252(11) 0.0274(3) Uani d . 1 . .
    N N38 -0.09181(13) 0.76047(12) 0.04064(9) 0.0315(3) Uani d . 1 . .
    H H38 -0.1143 0.7523 -0.0187 0.038 Uiso calc R 1 . .
    C C39 0.02087(15) 0.84658(14) 0.09561(11) 0.0287(3) Uani d . 1 . .
    C C40 0.06281(14) 0.85601(13) 0.18401(11) 0.0263(3) Uani d . 1 . .
    C C41 -0.03602(17) 0.67207(16) 0.52899(12) 0.0356(4) Uani d . 1 . .
    C C42 -0.07393(17) 0.76491(15) 0.51102(12) 0.0355(4) Uani d . 1 . .
    C C43 -0.1385(2) 0.5765(2) 0.53879(17) 0.0565(5) Uani d . 1 . .
    H H43A -0.2023 0.5341 0.4791 0.085 Uiso calc R 1 . .
    H H43B -0.1728 0.6105 0.5939 0.085 Uiso calc R 1 . .
    H H43C -0.1068 0.5229 0.5497 0.085 Uiso calc R 1 . .
    C C44 0.0726(2) 0.7245(2) 0.61186(15) 0.0584(6) Uani d . 1 . .
    H H44A 0.1004 0.6640 0.6119 0.088 Uiso calc R 1 . .
    H H44B 0.0492 0.7581 0.6735 0.088 Uiso calc R 1 . .
    H H44C 0.1386 0.7854 0.6040 0.088 Uiso calc R 1 . .
    C C45 -0.2104(2) 0.7200(2) 0.46867(17) 0.0579(6) Uani d . 1 . .
    H H45A -0.2260 0.7746 0.4468 0.087 Uiso calc R 1 . .
    H H45B -0.2564 0.7127 0.5186 0.087 Uiso calc R 1 . .
    H H45C -0.2362 0.6439 0.4134 0.087 Uiso calc R 1 . .
    C C46 -0.0335(2) 0.88144(19) 0.59638(15) 0.0570(6) Uani d . 1 . .
    H H46A 0.0552 0.9131 0.6192 0.086 Uiso calc R 1 . .
    H H46B -0.0734 0.8726 0.6489 0.086 Uiso calc R 1 . .
    H H46C -0.0561 0.9346 0.5766 0.086 Uiso calc R 1 . .
    C C47 0.08465(18) 0.92231(16) 0.04776(13) 0.0403(4) Uani d . 1 . .
    H H47A 0.0885 1.0012 0.0839 0.060 Uiso calc R 1 . .
    H H47B 0.0395 0.8907 -0.0192 0.060 Uiso calc R 1 . .
    H H47C 0.1676 0.9244 0.0474 0.060 Uiso calc R 1 . .
    C C48 0.18103(15) 0.94540(13) 0.24476(11) 0.0280(3) Uani d . 1 . .
    O O49 0.25664(11) 1.01361(11) 0.22269(9) 0.0409(3) Uani d . 1 . .
    O O50 0.19949(10) 0.94226(10) 0.33108(8) 0.0307(2) Uani d . 1 . .
    C C51 0.31590(15) 1.02263(15) 0.39685(12) 0.0339(3) Uani d . 1 . .
    H H51A 0.3266 1.1037 0.4118 0.041 Uiso calc R 1 . .
    H H51B 0.3836 1.0078 0.3673 0.041 Uiso calc R 1 . .
    C C52 0.3146(2) 1.0030(2) 0.48767(15) 0.0570(6) Uani d . 1 . .
    H H52A 0.2462 1.0165 0.5153 0.085 Uiso calc R 1 . .
    H H52B 0.3914 1.0568 0.5350 0.085 Uiso calc R 1 . .
    H H52C 0.3054 0.9229 0.4719 0.085 Uiso calc R 1 . .
    S S3 0.15505(4) 0.57455(4) 0.27683(3) 0.03606(11) Uani d . 1 . .
    S S4 -0.31028(4) 0.59544(4) 0.00464(3) 0.03619(11) Uani d . 1 . .
loop_
    _atom_site_aniso_label
    _atom_site_aniso_U_11
    _atom_site_aniso_U_22
    _atom_site_aniso_U_33
    _atom_site_aniso_U_12
    _atom_site_aniso_U_13
    _atom_site_aniso_U_23
    B1 0.0314(9) 0.0225(8) 0.0266(8) 0.0111(7) 0.0046(7) 0.0102(7)
    O1 0.0608(8) 0.0294(6) 0.0272(6) 0.0273(6) 0.0044(5) 0.0087(5)
    O2 0.0701(9) 0.0296(6) 0.0245(5) 0.0290(6) 0.0087(5) 0.0101(5)
    C1 0.0282(7) 0.0220(7) 0.0214(6) 0.0092(6) 0.0049(5) 0.0093(5)
    C2 0.0270(7) 0.0199(6) 0.0228(6) 0.0093(6) 0.0060(5) 0.0096(5)
    C3 0.0467(10) 0.0283(8) 0.0271(7) 0.0214(7) 0.0099(7) 0.0103(6)
    C4 0.0493(10) 0.0309(8) 0.0242(7) 0.0202(8) 0.0089(7) 0.0081(6)
    C5 0.0275(7) 0.0197(7) 0.0233(6) 0.0089(6) 0.0055(5) 0.0101(5)
    N6 0.0289(7) 0.0222(6) 0.0308(6) 0.0072(5) 0.0038(5) 0.0140(5)
    C7 0.0319(8) 0.0298(8) 0.0201(6) 0.0125(6) 0.0045(6) 0.0106(6)
    N8 0.0352(7) 0.0268(7) 0.0376(7) 0.0163(6) 0.0044(6) 0.0129(6)
    C9 0.0371(8) 0.0226(7) 0.0262(7) 0.0084(6) 0.0005(6) 0.0112(6)
    C10 0.0330(8) 0.0219(7) 0.0232(7) 0.0081(6) 0.0055(6) 0.0115(6)
    C11 0.0522(11) 0.0266(8) 0.0310(8) 0.0208(8) 0.0056(7) 0.0078(7)
    C12 0.0767(14) 0.0308(9) 0.0301(8) 0.0310(9) 0.0170(9) 0.0105(7)
    C13 0.0665(14) 0.0335(10) 0.0689(14) 0.0158(10) 0.0229(12) 0.0195(10)
    C14 0.0705(14) 0.0420(11) 0.0486(11) 0.0375(11) 0.0057(10) 0.0101(9)
    C15 0.151(3) 0.0480(13) 0.0311(10) 0.0518(16) -0.0135(13) -0.0019(9)
    C16 0.119(3) 0.0636(16) 0.101(2) 0.0466(17) 0.083(2) 0.0432(16)
    C17 0.0500(11) 0.0251(8) 0.0476(10) 0.0113(8) -0.0009(8) 0.0201(8)
    C18 0.0352(8) 0.0289(8) 0.0247(7) 0.0077(7) 0.0063(6) 0.0130(6)
    O19 0.0404(7) 0.0334(6) 0.0465(7) 0.0030(5) 0.0085(6) 0.0219(6)
    O20 0.0338(6) 0.0349(6) 0.0438(7) 0.0133(5) 0.0150(5) 0.0170(5)
    C21 0.0352(9) 0.0517(11) 0.0443(10) 0.0170(8) 0.0140(8) 0.0198(9)
    C22 0.0513(12) 0.0645(14) 0.0458(11) 0.0183(11) 0.0217(9) 0.0184(10)
    S1 0.0382(2) 0.0288(2) 0.02272(18) 0.01457(17) 0.00229(15) 0.01086(15)
    S2 0.0301(2) 0.0475(3) 0.0326(2) 0.01577(18) 0.00692(16) 0.01790(19)
    B31 0.0318(9) 0.0316(9) 0.0264(8) 0.0150(7) 0.0083(7) 0.0144(7)
    O31 0.0678(9) 0.0464(7) 0.0334(6) 0.0363(7) 0.0252(6) 0.0262(6)
    O32 0.0580(8) 0.0422(7) 0.0335(6) 0.0314(6) 0.0248(6) 0.0231(5)
    C31 0.0286(7) 0.0256(7) 0.0268(7) 0.0135(6) 0.0075(6) 0.0120(6)
    C32 0.0241(7) 0.0231(7) 0.0255(7) 0.0089(6) 0.0084(5) 0.0113(6)
    C33 0.0382(9) 0.0375(9) 0.0287(7) 0.0191(7) 0.0146(7) 0.0153(7)
    C34 0.0428(10) 0.0458(10) 0.0356(9) 0.0274(8) 0.0172(7) 0.0141(8)
    C35 0.0249(7) 0.0250(7) 0.0252(7) 0.0097(6) 0.0075(5) 0.0132(6)
    N36 0.0244(6) 0.0313(7) 0.0314(6) 0.0087(5) 0.0084(5) 0.0178(6)
    C37 0.0276(7) 0.0283(7) 0.0275(7) 0.0140(6) 0.0091(6) 0.0099(6)
    N38 0.0335(7) 0.0358(7) 0.0234(6) 0.0089(6) 0.0046(5) 0.0149(6)
    C39 0.0328(8) 0.0278(8) 0.0283(7) 0.0112(6) 0.0084(6) 0.0149(6)
    C40 0.0291(8) 0.0245(7) 0.0282(7) 0.0098(6) 0.0080(6) 0.0145(6)
    C41 0.0440(10) 0.0445(10) 0.0257(7) 0.0211(8) 0.0138(7) 0.0182(7)
    C42 0.0457(10) 0.0397(9) 0.0286(8) 0.0225(8) 0.0172(7) 0.0157(7)
    C43 0.0691(15) 0.0523(12) 0.0567(12) 0.0208(11) 0.0256(11) 0.0325(11)
    C44 0.0548(13) 0.0888(17) 0.0381(10) 0.0383(13) 0.0068(9) 0.0250(11)
    C45 0.0492(12) 0.0742(16) 0.0594(13) 0.0369(12) 0.0166(10) 0.0256(12)
    C46 0.0811(16) 0.0480(12) 0.0403(10) 0.0300(12) 0.0205(10) 0.0116(9)
    C47 0.0455(10) 0.0405(10) 0.0341(8) 0.0059(8) 0.0041(7) 0.0252(8)
    C48 0.0320(8) 0.0249(7) 0.0308(7) 0.0112(6) 0.0062(6) 0.0156(6)
    O49 0.0372(7) 0.0382(7) 0.0454(7) 0.0009(5) 0.0016(5) 0.0290(6)
    O50 0.0304(6) 0.0308(6) 0.0272(5) 0.0060(5) 0.0029(4) 0.0143(5)
    C51 0.0315(8) 0.0316(8) 0.0325(8) 0.0084(7) 0.0003(6) 0.0117(7)
    C52 0.0549(13) 0.0628(14) 0.0447(11) 0.0078(11) -0.0086(9) 0.0302(10)
    S3 0.0420(2) 0.0420(2) 0.0362(2) 0.0287(2) 0.01057(18) 0.01775(18)
    S4 0.0273(2) 0.0421(2) 0.0285(2) 0.00897(17) 0.00539(15) 0.00812(17)
_geom_special_details
;
 All esds (except the esd in the dihedral angle between two l.s. planes)
 are estimated using the full covariance matrix.  The cell esds are taken
 into account individually in the estimation of esds in distances, angles
 and torsion angles; correlations between esds in cell parameters are only
 used when they are defined by crystal symmetry.  An approximate (isotropic)
 treatment of cell esds is used for estimating esds involving l.s. planes.
;
loop_
    _geom_bond_atom_site_label_1
    _geom_bond_atom_site_label_2
    _geom_bond_site_symmetry_2
    _geom_bond_distance
    _geom_bond_publ_flag
    B1 O2 . 1.357(2) ?
    B1 O1 . 1.361(2) ?
    B1 C1 . 1.553(2) ?
    O1 C11 . 1.4688(19) ?
    O2 C12 . 1.465(2) ?
    C1 C2 . 1.378(2) ?
    C1 S1 . 1.7280(14) ?
    C2 C3 . 1.420(2) ?
    C2 C5 . 1.5185(19) ?
    C3 C4 . 1.361(2) ?
    C3 H3 . 0.9500 ?
    C4 S1 . 1.7045(17) ?
    C4 H4 . 0.9500 ?
    C5 N6 . 1.4737(19) ?
    C5 C10 . 1.5184(19) ?
    C5 H5 . 1.0000 ?
    N6 C7 . 1.322(2) ?
    N6 H6 . 0.8800 ?
    C7 N8 . 1.368(2) ?
    C7 S2 . 1.6836(16) ?
    N8 C9 . 1.393(2) ?
    N8 H8 . 0.8800 ?
    C9 C10 . 1.346(2) ?
    C9 C17 . 1.503(2) ?
    C10 C18 . 1.470(2) ?
    C11 C14 . 1.507(3) ?
    C11 C13 . 1.524(3) ?
    C11 C12 . 1.549(2) ?
    C12 C15 . 1.495(3) ?
    C12 C16 . 1.540(3) ?
    C13 H13A . 0.9800 ?
    C13 H13B . 0.9800 ?
    C13 H13C . 0.9800 ?
    C14 H14A . 0.9800 ?
    C14 H14B . 0.9800 ?
    C14 H14C . 0.9800 ?
    C15 H15A . 0.9800 ?
    C15 H15B . 0.9800 ?
    C15 H15C . 0.9800 ?
    C16 H16A . 0.9800 ?
    C16 H16B . 0.9800 ?
    C16 H16C . 0.9800 ?
    C17 H17A . 0.9800 ?
    C17 H17B . 0.9800 ?
    C17 H17C . 0.9800 ?
    C18 O19 . 1.216(2) ?
    C18 O20 . 1.346(2) ?
    O20 C21 . 1.457(2) ?
    C21 C22 . 1.495(3) ?
    C21 H21A . 0.9900 ?
    C21 H21B . 0.9900 ?
    C22 H22A . 0.9800 ?
    C22 H22B . 0.9800 ?
    C22 H22C . 0.9800 ?
    B31 O31 . 1.352(2) ?
    B31 O32 . 1.361(2) ?
    B31 C31 . 1.552(2) ?
    O31 C41 . 1.4639(19) ?
    O32 C42 . 1.4575(19) ?
    C31 C32 . 1.373(2) ?
    C31 S3 . 1.7265(15) ?
    C32 C33 . 1.425(2) ?
    C32 C35 . 1.517(2) ?
    C33 C34 . 1.357(2) ?
    C33 H33 . 0.9500 ?
    C34 S3 . 1.7088(18) ?
    C34 H34 . 0.9500 ?
    C35 N36 . 1.4766(19) ?
    C35 C40 . 1.5184(19) ?
    C35 H35 . 1.0000 ?
    N36 C37 . 1.327(2) ?
    N36 H36 . 0.8800 ?
    C37 N38 . 1.369(2) ?
    C37 S4 . 1.6808(16) ?
    N38 C39 . 1.390(2) ?
    N38 H38 . 0.8800 ?
    C39 C40 . 1.350(2) ?
    C39 C47 . 1.504(2) ?
    C40 C48 . 1.466(2) ?
    C41 C44 . 1.509(3) ?
    C41 C43 . 1.512(3) ?
    C41 C42 . 1.574(2) ?
    C42 C46 . 1.505(3) ?
    C42 C45 . 1.531(3) ?
    C43 H43A . 0.9800 ?
    C43 H43B . 0.9800 ?
    C43 H43C . 0.9800 ?
    C44 H44A . 0.9800 ?
    C44 H44B . 0.9800 ?
    C44 H44C . 0.9800 ?
    C45 H45A . 0.9800 ?
    C45 H45B . 0.9800 ?
    C45 H45C . 0.9800 ?
    C46 H46A . 0.9800 ?
    C46 H46B . 0.9800 ?
    C46 H46C . 0.9800 ?
    C47 H47A . 0.9800 ?
    C47 H47B . 0.9800 ?
    C47 H47C . 0.9800 ?
    C48 O49 . 1.2187(19) ?
    C48 O50 . 1.3379(18) ?
    O50 C51 . 1.4494(19) ?
    C51 C52 . 1.503(3) ?
    C51 H51A . 0.9900 ?
    C51 H51B . 0.9900 ?
    C52 H52A . 0.9800 ?
    C52 H52B . 0.9800 ?
    C52 H52C . 0.9800 ?
loop_
    _geom_angle_atom_site_label_1
    _geom_angle_atom_site_label_2
    _geom_angle_atom_site_label_3
    _geom_angle_site_symmetry_1
    _geom_angle_site_symmetry_3
    _geom_angle
    _geom_angle_publ_flag
    O2 B1 O1 . . 113.78(14) ?
    O2 B1 C1 . . 124.84(14) ?
    O1 B1 C1 . . 121.33(14) ?
    B1 O1 C11 . . 107.00(12) ?
    B1 O2 C12 . . 106.97(12) ?
    C2 C1 B1 . . 130.36(13) ?
    C2 C1 S1 . . 109.91(11) ?
    B1 C1 S1 . . 119.54(11) ?
    C1 C2 C3 . . 113.10(13) ?
    C1 C2 C5 . . 123.78(12) ?
    C3 C2 C5 . . 123.12(13) ?
    C4 C3 C2 . . 112.63(14) ?
    C4 C3 H3 . . 123.7 ?
    C2 C3 H3 . . 123.7 ?
    C3 C4 S1 . . 111.65(12) ?
    C3 C4 H4 . . 124.2 ?
    S1 C4 H4 . . 124.2 ?
    N6 C5 C10 . . 109.92(12) ?
    N6 C5 C2 . . 109.99(11) ?
    C10 C5 C2 . . 111.69(12) ?
    N6 C5 H5 . . 108.4 ?
    C10 C5 H5 . . 108.4 ?
    C2 C5 H5 . . 108.4 ?
    C7 N6 C5 . . 125.95(13) ?
    C7 N6 H6 . . 117.0 ?
    C5 N6 H6 . . 117.0 ?
    N6 C7 N8 . . 116.36(14) ?
    N6 C7 S2 . . 123.93(12) ?
    N8 C7 S2 . . 119.70(12) ?
    C7 N8 C9 . . 123.85(14) ?
    C7 N8 H8 . . 118.1 ?
    C9 N8 H8 . . 118.1 ?
    C10 C9 N8 . . 118.87(14) ?
    C10 C9 C17 . . 127.11(16) ?
    N8 C9 C17 . . 114.02(15) ?
    C9 C10 C18 . . 121.80(14) ?
    C9 C10 C5 . . 120.77(14) ?
    C18 C10 C5 . . 117.42(13) ?
    O1 C11 C14 . . 108.90(14) ?
    O1 C11 C13 . . 106.61(15) ?
    C14 C11 C13 . . 109.29(17) ?
    O1 C11 C12 . . 102.07(13) ?
    C14 C11 C12 . . 116.75(17) ?
    C13 C11 C12 . . 112.48(17) ?
    O2 C12 C15 . . 109.08(17) ?
    O2 C12 C16 . . 106.04(17) ?
    C15 C12 C16 . . 110.6(2) ?
    O2 C12 C11 . . 102.69(13) ?
    C15 C12 C11 . . 116.02(18) ?
    C16 C12 C11 . . 111.7(2) ?
    C11 C13 H13A . . 109.5 ?
    C11 C13 H13B . . 109.5 ?
    H13A C13 H13B . . 109.5 ?
    C11 C13 H13C . . 109.5 ?
    H13A C13 H13C . . 109.5 ?
    H13B C13 H13C . . 109.5 ?
    C11 C14 H14A . . 109.5 ?
    C11 C14 H14B . . 109.5 ?
    H14A C14 H14B . . 109.5 ?
    C11 C14 H14C . . 109.5 ?
    H14A C14 H14C . . 109.5 ?
    H14B C14 H14C . . 109.5 ?
    C12 C15 H15A . . 109.5 ?
    C12 C15 H15B . . 109.5 ?
    H15A C15 H15B . . 109.5 ?
    C12 C15 H15C . . 109.5 ?
    H15A C15 H15C . . 109.5 ?
    H15B C15 H15C . . 109.5 ?
    C12 C16 H16A . . 109.5 ?
    C12 C16 H16B . . 109.5 ?
    H16A C16 H16B . . 109.5 ?
    C12 C16 H16C . . 109.5 ?
    H16A C16 H16C . . 109.5 ?
    H16B C16 H16C . . 109.5 ?
    C9 C17 H17A . . 109.5 ?
    C9 C17 H17B . . 109.5 ?
    H17A C17 H17B . . 109.5 ?
    C9 C17 H17C . . 109.5 ?
    H17A C17 H17C . . 109.5 ?
    H17B C17 H17C . . 109.5 ?
    O19 C18 O20 . . 123.16(16) ?
    O19 C18 C10 . . 126.16(16) ?
    O20 C18 C10 . . 110.66(13) ?
    C18 O20 C21 . . 117.03(14) ?
    O20 C21 C22 . . 111.17(16) ?
    O20 C21 H21A . . 109.4 ?
    C22 C21 H21A . . 109.4 ?
    O20 C21 H21B . . 109.4 ?
    C22 C21 H21B . . 109.4 ?
    H21A C21 H21B . . 108.0 ?
    C21 C22 H22A . . 109.5 ?
    C21 C22 H22B . . 109.5 ?
    H22A C22 H22B . . 109.5 ?
    C21 C22 H22C . . 109.5 ?
    H22A C22 H22C . . 109.5 ?
    H22B C22 H22C . . 109.5 ?
    C4 S1 C1 . . 92.71(7) ?
    O31 B31 O32 . . 114.26(14) ?
    O31 B31 C31 . . 121.32(15) ?
    O32 B31 C31 . . 124.37(14) ?
    B31 O31 C41 . . 108.06(13) ?
    B31 O32 C42 . . 107.96(12) ?
    C32 C31 B31 . . 130.28(14) ?
    C32 C31 S3 . . 110.11(11) ?
    B31 C31 S3 . . 119.35(11) ?
    C31 C32 C33 . . 113.05(14) ?
    C31 C32 C35 . . 123.94(13) ?
    C33 C32 C35 . . 123.01(13) ?
    C34 C33 C32 . . 112.64(14) ?
    C34 C33 H33 . . 123.7 ?
    C32 C33 H33 . . 123.7 ?
    C33 C34 S3 . . 111.55(12) ?
    C33 C34 H34 . . 124.2 ?
    S3 C34 H34 . . 124.2 ?
    N36 C35 C32 . . 109.80(12) ?
    N36 C35 C40 . . 109.87(12) ?
    C32 C35 C40 . . 110.98(12) ?
    N36 C35 H35 . . 108.7 ?
    C32 C35 H35 . . 108.7 ?
    C40 C35 H35 . . 108.7 ?
    C37 N36 C35 . . 127.04(13) ?
    C37 N36 H36 . . 116.5 ?
    C35 N36 H36 . . 116.5 ?
    N36 C37 N38 . . 116.33(14) ?
    N36 C37 S4 . . 123.02(12) ?
    N38 C37 S4 . . 120.63(12) ?
    C37 N38 C39 . . 124.42(13) ?
    C37 N38 H38 . . 117.8 ?
    C39 N38 H38 . . 117.8 ?
    C40 C39 N38 . . 119.54(14) ?
    C40 C39 C47 . . 126.23(15) ?
    N38 C39 C47 . . 114.23(14) ?
    C39 C40 C48 . . 121.59(14) ?
    C39 C40 C35 . . 121.27(14) ?
    C48 C40 C35 . . 117.01(13) ?
    O31 C41 C44 . . 106.68(15) ?
    O31 C41 C43 . . 107.56(16) ?
    C44 C41 C43 . . 110.40(17) ?
    O31 C41 C42 . . 102.79(12) ?
    C44 C41 C42 . . 113.58(17) ?
    C43 C41 C42 . . 115.03(16) ?
    O32 C42 C46 . . 108.64(16) ?
    O32 C42 C45 . . 105.51(15) ?
    C46 C42 C45 . . 109.92(17) ?
    O32 C42 C41 . . 103.19(12) ?
    C46 C42 C41 . . 115.69(16) ?
    C45 C42 C41 . . 113.09(17) ?
    C41 C43 H43A . . 109.5 ?
    C41 C43 H43B . . 109.5 ?
    H43A C43 H43B . . 109.5 ?
    C41 C43 H43C . . 109.5 ?
    H43A C43 H43C . . 109.5 ?
    H43B C43 H43C . . 109.5 ?
    C41 C44 H44A . . 109.5 ?
    C41 C44 H44B . . 109.5 ?
    H44A C44 H44B . . 109.5 ?
    C41 C44 H44C . . 109.5 ?
    H44A C44 H44C . . 109.5 ?
    H44B C44 H44C . . 109.5 ?
    C42 C45 H45A . . 109.5 ?
    C42 C45 H45B . . 109.5 ?
    H45A C45 H45B . . 109.5 ?
    C42 C45 H45C . . 109.5 ?
    H45A C45 H45C . . 109.5 ?
    H45B C45 H45C . . 109.5 ?
    C42 C46 H46A . . 109.5 ?
    C42 C46 H46B . . 109.5 ?
    H46A C46 H46B . . 109.5 ?
    C42 C46 H46C . . 109.5 ?
    H46A C46 H46C . . 109.5 ?
    H46B C46 H46C . . 109.5 ?
    C39 C47 H47A . . 109.5 ?
    C39 C47 H47B . . 109.5 ?
    H47A C47 H47B . . 109.5 ?
    C39 C47 H47C . . 109.5 ?
    H47A C47 H47C . . 109.5 ?
    H47B C47 H47C . . 109.5 ?
    O49 C48 O50 . . 122.17(14) ?
    O49 C48 C40 . . 127.06(14) ?
    O50 C48 C40 . . 110.75(13) ?
    C48 O50 C51 . . 116.55(12) ?
    O50 C51 C52 . . 106.59(14) ?
    O50 C51 H51A . . 110.4 ?
    C52 C51 H51A . . 110.4 ?
    O50 C51 H51B . . 110.4 ?
    C52 C51 H51B . . 110.4 ?
    H51A C51 H51B . . 108.6 ?
    C51 C52 H52A . . 109.5 ?
    C51 C52 H52B . . 109.5 ?
    H52A C52 H52B . . 109.5 ?
    C51 C52 H52C . . 109.5 ?
    H52A C52 H52C . . 109.5 ?
    H52B C52 H52C . . 109.5 ?
    C34 S3 C31 . . 92.65(8) ?
loop_
    _geom_torsion_atom_site_label_1
    _geom_torsion_atom_site_label_2
    _geom_torsion_atom_site_label_3
    _geom_torsion_atom_site_label_4
    _geom_torsion_site_symmetry_1
    _geom_torsion_site_symmetry_2
    _geom_torsion_site_symmetry_3
    _geom_torsion_site_symmetry_4
    _geom_torsion
    _geom_torsion_publ_flag
    C2 C1 B1 O2 . . . . 6.2(3) ?
    S1 C1 B1 O1 . . . . 3.4(2) ?
    C32 C31 B31 O32 . . . . -24.7(3) ?
    S3 C31 B31 O31 . . . . -20.9(2) ?
    C18 O20 C21 C22 . . . . -81.2(2) ?
    C48 O50 C51 C52 . . . . 179.83(16) ?
    C10 C18 O20 C21 . . . . -179.33(13) ?
    C40 C48 O50 C51 . . . . 177.11(13) ?
loop_
    _geom_hbond_atom_site_label_D
    _geom_hbond_atom_site_label_H
    _geom_hbond_atom_site_label_A
    _geom_hbond_site_symmetry_A
    _geom_hbond_distance_DH
    _geom_hbond_distance_HA
    _geom_hbond_distance_DA
    _geom_hbond_angle_DHA
    N8 H8 S3 . 0.88 2.91 3.7702(15) 167
    N6 H6 O49 1_545 0.88 2.06 2.8666(17) 152
    N36 H36 O19 1_455 0.88 2.14 2.9670(17) 155
    N38 H38 S2 2_565 0.88 2.61 3.4817(14) 170
data_global
_journal_date_recd_electronic     2008-02-15
_journal_date_accepted     2008-03-03
_journal_name_full     'Acta Crystallographica, Section E'
_journal_year     2008
_journal_volume     64
_journal_issue      5
_journal_page_first     o929
_journal_page_last     o929
_journal_paper_category     QO
_journal_coeditor_code     GK2133
_publ_contact_author_name     'Andreas Decken'
_publ_contact_author_address
;Department of Chemistry
University of New Brunswick
Fredericton, NB
E3B 6E2
Canada
;
_publ_contact_author_email     adecken@unb.ca
_publ_contact_author_fax     '(506) 453-4981'
_publ_contact_author_phone     '(506) 453-4875'
_publ_section_title
;\
Ethyl
6-methyl-4-[2-(4,4,5,5-tetramethyl-1,3,2-dioxaborolan-2-yl)thiophen-3-yl]-2-\
thioxo-1,2,3,4-tetrahydropyrimidine-5-carboxylate
;
loop_
    _publ_author_name
    _publ_author_address
    'Andreas Decken'
;Department of Chemistry
University of New Brunswick
Fredericton, NB
Canada E3B 6E2
;
    'Matthew T. Zamora'
;Department of Chemistry
Mount Allison University
63C York Street
Sackville, NB
Canada E4L 1G8
;
    'Dominique R. Duguay'
;Department of Chemistry
Mount Allison University
63C York Street
Sackville, NB
Canada E4L 1G8
;
    'Christopher M. Vogels'
;Department of Chemistry
Mount Allison University
63C York Street
Sackville, NB
Canada E4L 1G8
;
    'Stephen A. Westcott'
;Department of Chemistry
Mount Allison University
63C York Street
Sackville, NB
Canada E4L 1G8
;
