# Supplementary material for: Ethyl 6-methyl-4-[2-(4,4,5,5-tetra­methyl-1,3,2-dioxaborolan-2-yl)thio­phen-3-yl]-2-thioxo-1,2,3,4-tetra­hydro­pyrimidine-5-carboxyl­ate
Source: Acta Crystallogr Sect E Struct Rep Online. 2008 Apr 26;64(Pt 5):o929. doi: 10.1107/S1600536808005965 (PMC2961284; doi:10.1107/S1600536808005965)
Supplement: Supplementary file 2 [file e-64-0o929-Isup2.hkl]

# 
# h,k,l, Fc-squared, Fo-squared, sigma(Fo-squared) and status flag 
# 
data_I
_shelx_title ' SW in P-1' 
_shelx_refln_list_code          4 
_shelx_F_calc_maximum      196.16 
_exptl_crystal_F_000       864.00 
_reflns_d_resolution_high  0.7697 
 
loop_ 
 _symmetry_equiv_pos_as_xyz 
 'x, y, z' 
 '-x, -y, -z' 
 
_cell_length_a    11.9274 
_cell_length_b    13.5021 
_cell_length_c    15.2254 
_cell_angle_alpha 112.172 
_cell_angle_beta   93.531 
_cell_angle_gamma 109.706 
 
_shelx_F_squared_multiplier     1.000 
 
loop_ 
 _refln_index_h 
 _refln_index_k 
 _refln_index_l 
 _refln_F_squared_calc 
 _refln_F_squared_meas 
 _refln_F_squared_sigma 
 _refln_observed_status 
   1   0   0      209.39      219.59      3.75 o 
   2   0   0     3440.83     3370.14     64.82 o 
   3   0   0       78.77       69.29      3.28 o 
   4   0   0      602.18      592.00     14.38 o 
   5   0   0      289.32      285.50      5.69 o 
   6   0   0     1681.78     1773.48     28.60 o 
   7   0   0     1645.09     1542.14     25.44 o 
   8   0   0        5.39       12.33      1.82 o 
   9   0   0      310.56      322.44      7.35 o 
  10   0   0        0.37       -3.06      2.04 o 
  11   0   0       71.56       95.53      5.78 o 
  12   0   0        2.78        1.36      2.72 o 
  13   0   0      393.97      469.49     16.23 o 
  14   0   0       11.91       14.63      3.94 o 
 -14   1   0        9.60       15.40      4.32 o 
 -13   1   0      204.11      205.25      9.33 o 
 -12   1   0        1.81        4.42      2.87 o 
 -11   1   0       54.98       44.17      4.18 o 
 -10   1   0     1290.40     1246.17     31.20 o 
  -9   1   0      163.83      183.99      6.56 o 
  -8   1   0      130.12      165.74      4.45 o 
  -7   1   0      339.15      367.32      7.41 o 
  -6   1   0     4115.04     4254.10     90.89 o 
  -5   1   0        0.79        2.18      1.07 o 
  -4   1   0     3511.01     3327.70     75.90 o 
  -3   1   0       33.80       68.93      5.05 o 
  -2   1   0      800.41      799.41     12.71 o 
  -1   1   0      928.67      926.13     30.05 o 
   0   1   0      738.03      669.28     10.65 o 
   1   1   0     2816.37     2859.61     44.44 o 
   2   1   0      150.62      164.09      3.55 o 
   3   1   0    11374.75    13083.08    200.86 o 
   4   1   0     1018.57     1068.85     17.47 o 
   5   1   0     5585.35     6427.42     98.87 o 
   6   1   0      710.11      713.64     17.30 o 
   7   1   0      524.38      460.15      9.02 o 
   8   1   0        0.17        0.45      1.20 o 
   9   1   0       13.59       10.45      2.72 o 
  10   1   0       63.67       80.42      5.25 o 
  11   1   0        0.91        3.55      2.48 o 
  12   1   0       10.32        8.26      3.01 o 
  13   1   0       53.33       60.20      5.69 o 
 -14   2   0      118.28      148.84      8.41 o 
 -13   2   0       16.59       22.74      3.94 o 
 -12   2   0      132.16      115.99      6.51 o 
 -11   2   0      222.29      197.33      8.31 o 
 -10   2   0       33.76       36.83      3.38 o 
  -9   2   0      216.17      212.77      9.60 o 
  -8   2   0      134.82      139.85      3.99 o 
  -7   2   0       13.62       14.34      1.37 o 
  -6   2   0      561.62      592.25     12.93 o 
  -5   2   0       76.33       69.88      4.93 o 
  -4   2   0      777.49      760.37     10.37 o 
  -3   2   0      349.11      362.46      6.34 o 
  -2   2   0     6453.68     7476.22    176.53 o 
  -1   2   0     5977.39     6701.64    162.25 o 
   0   2   0     2257.41     2278.05     37.34 o 
   1   2   0     8438.18     9405.83    118.76 o 
   2   2   0    15809.11    17808.42    273.07 o 
   3   2   0      534.22      480.34      8.45 o 
   4   2   0      571.35      580.87     10.22 o 
   5   2   0       18.27       15.55      1.63 o 
   6   2   0       68.82       77.48      4.54 o 
   7   2   0       19.22       11.98      1.58 o 
   8   2   0      892.37      802.33     14.79 o 
   9   2   0       46.77       39.07      3.79 o 
  10   2   0       11.79       21.14      3.11 o 
  11   2   0      112.14      123.52      6.85 o 
  12   2   0       67.78       63.80      5.54 o 
  13   2   0       20.77       20.99      4.66 o 
 -15   3   0      245.49      247.72     11.42 o 
 -14   3   0        0.92        2.77      3.45 o 
 -13   3   0       71.13       77.70      5.83 o 
 -12   3   0      266.86      238.00      9.72 o 
 -11   3   0      442.78      445.48     14.04 o 
 -10   3   0        0.40        0.15      1.42 o 
  -9   3   0      445.80      419.69     16.96 o 
  -8   3   0      540.66      550.87     10.53 o 
  -7   3   0        6.21       14.96      1.85 o 
  -6   3   0      166.63      155.83      3.09 o 
  -5   3   0      375.59      301.94      7.24 o 
  -4   3   0     1049.37     1135.66     18.33 o 
  -3   3   0      872.05      952.81     12.51 o 
  -2   3   0    38479.80    47029.84   1588.01 o 
  -1   3   0     1227.56     1247.19     19.65 o 
   0   3   0    12719.65    14126.29    291.18 o 
   1   3   0     3393.73     3411.74     43.10 o 
   2   3   0     5749.79     6137.08     77.09 o 
   3   3   0      134.77      209.14      4.50 o 
   4   3   0     2286.32     2242.86     35.65 o 
   5   3   0     1074.10     1087.26     31.05 o 
   6   3   0      182.38      150.63      4.12 o 
   7   3   0      481.11      445.97      9.15 o 
   8   3   0       42.40       43.98      3.84 o 
   9   3   0       15.17       14.82      3.01 o 
  10   3   0       29.51       33.29      3.94 o 
  11   3   0      191.28      183.53      8.50 o 
  12   3   0        2.78        1.94      3.30 o 
 -15   4   0       91.82       98.25      7.14 o 
 -14   4   0       40.11       52.48      5.35 o 
 -13   4   0       28.88       31.58      4.37 o 
 -12   4   0       88.26       75.22      5.44 o 
 -11   4   0       62.30       72.84      5.00 o 
 -10   4   0       79.52       89.14      8.82 o 
  -9   4   0        0.35        1.62      1.27 o 
  -8   4   0     5466.67     5629.29     88.48 o 
  -7   4   0      695.50      764.12     11.03 o 
  -6   4   0      859.04      768.04     11.81 o 
  -5   4   0      222.89      229.35      4.86 o 
  -4   4   0     3508.71     3757.19     71.53 o 
  -3   4   0       80.55      110.18      2.77 o 
  -2   4   0     1036.57     1214.15     19.38 o 
  -1   4   0      993.31     1025.66     16.51 o 
   0   4   0      589.05      608.11     14.19 o 
   1   4   0      122.01      166.14      3.62 o 
   2   4   0     1258.23     1291.69     17.06 o 
   3   4   0      104.23      101.69      3.40 o 
   4   4   0      120.44      130.60      3.16 o 
   5   4   0      689.49      710.01     12.88 o 
   6   4   0      173.52      146.12      9.62 o 
   7   4   0       21.61       17.44      3.16 o 
   8   4   0      168.99      170.02      7.43 o 
   9   4   0      199.29      187.32      8.11 o 
  10   4   0       42.83       43.54      4.57 o 
  11   4   0       71.28       62.59      5.20 o 
  12   4   0        0.17        0.24      3.35 o 
 -15   5   0       54.26       61.71      6.12 o 
 -14   5   0      100.91      115.79      7.43 o 
 -13   5   0      140.49      145.53      7.63 o 
 -12   5   0       13.32       15.89      3.50 o 
 -11   5   0        4.72        5.05      1.73 o 
 -10   5   0      109.69      133.24      4.43 o 
  -9   5   0     1052.03     1047.10     29.66 o 
  -8   5   0        0.22        0.30      0.86 o 
  -7   5   0      458.30      462.84     10.12 o 
  -6   5   0        8.87        1.17      1.97 o 
  -5   5   0     1315.83     1625.87     26.23 o 
  -4   5   0      145.98      166.72      3.83 o 
  -3   5   0     3531.31     3663.45     56.74 o 
  -2   5   0      235.72      184.94      3.92 o 
  -1   5   0      166.03      175.70      3.78 o 
   0   5   0     2656.71     2716.88     42.45 o 
   1   5   0     2382.13     2794.32     43.82 o 
   2   5   0     1016.00     1101.12     18.38 o 
   3   5   0       89.32       68.92      1.87 o 
   4   5   0     1255.39     1322.27     17.91 o 
   5   5   0      356.10      358.57      7.67 o 
   6   5   0     2722.83     2676.41     61.52 o 
   7   5   0      119.70      129.11      6.46 o 
   8   5   0        5.40        4.42      2.72 o 
   9   5   0        3.74       -1.65      2.28 o 
  10   5   0       25.58       21.91      4.23 o 
  11   5   0        4.27        8.41      3.94 o 
 -15   6   0        2.59        0.39      3.26 o 
 -14   6   0        0.58       -0.63      3.21 o 
 -13   6   0      268.75      244.71     10.35 o 
 -12   6   0       88.47       90.57      5.88 o 
 -11   6   0        5.09        4.07      1.83 o 
 -10   6   0        0.81        5.95      1.67 o 
  -9   6   0        0.66        1.56      1.03 o 
  -8   6   0        3.26        4.77      1.04 o 
  -7   6   0       24.51       21.41      1.65 o 
  -6   6   0      211.36      211.39      4.91 o 
  -5   6   0      801.78      927.11     15.79 o 
  -4   6   0    14652.39    15309.69    339.85 o 
  -3   6   0      508.91      577.08     10.19 o 
  -2   6   0       89.45       59.26      2.13 o 
  -1   6   0      190.35      138.78      3.45 o 
   0   6   0     3634.05     3915.70     60.90 o 
   1   6   0      961.14      996.06     16.87 o 
   2   6   0      129.41      128.10      3.57 o 
   3   6   0      452.96      408.26      8.25 o 
   4   6   0       22.94       24.19      2.00 o 
   5   6   0       30.21       23.37      3.26 o 
   6   6   0      861.64      873.48     23.23 o 
   7   6   0        4.84        6.12      2.77 o 
   8   6   0       24.71       19.63      3.60 o 
   9   6   0        0.80        0.49      2.82 o 
  10   6   0       76.25       96.36      6.56 o 
 -15   7   0      142.34      142.96      8.45 o 
 -14   7   0       26.00       25.95      4.52 o 
 -13   7   0      600.26      656.22     19.87 o 
 -12   7   0        8.72       11.13      3.01 o 
 -11   7   0      267.14      272.17      5.84 o 
 -10   7   0      613.59      625.61     10.16 o 
  -9   7   0      200.39      217.05      4.65 o 
  -8   7   0        3.57        4.50      1.46 o 
  -7   7   0      565.82      559.53     12.17 o 
  -6   7   0     2636.14     2573.32     41.06 o 
  -5   7   0     1450.71     1509.03     24.77 o 
  -4   7   0      310.29      358.64      7.13 o 
  -3   7   0      251.76      277.90      5.81 o 
  -2   7   0     2070.56     2055.68     32.88 o 
  -1   7   0      781.21      746.94     13.07 o 
   0   7   0      275.37      260.83      6.85 o 
   1   7   0       71.08       74.62      2.71 o 
   2   7   0        0.22       -0.49      1.04 o 
   3   7   0       35.43       34.37      5.47 o 
   4   7   0      461.67      452.53     13.56 o 
   5   7   0      857.95      840.43     22.50 o 
   6   7   0      251.61      246.84      9.57 o 
   7   7   0      102.04      101.90      6.07 o 
   8   7   0       13.64       14.53      3.79 o 
   9   7   0      101.54      102.72      7.09 o 
 -15   8   0       11.80        1.02      4.03 o 
 -14   8   0        3.52        5.49      3.45 o 
 -13   8   0        5.74        2.53      3.11 o 
 -12   8   0      232.92      250.34     10.20 o 
 -11   8   0       83.84       87.53      3.21 o 
 -10   8   0      297.89      303.91      6.11 o 
  -9   8   0      404.86      456.07     16.04 o 
  -8   8   0     1099.09     1040.81     19.75 o 
  -7   8   0      385.23      371.26      7.90 o 
  -6   8   0     1383.96     1335.45     22.51 o 
  -5   8   0      477.89      423.77      8.42 o 
  -4   8   0      200.40      221.28      5.19 o 
  -3   8   0      382.73      346.42      7.09 o 
  -2   8   0      185.03      183.95      4.55 o 
  -1   8   0       76.19       63.73      2.52 o 
   0   8   0      159.78      146.78      4.03 o 
   1   8   0      433.58      426.25      8.67 o 
   2   8   0      408.91      420.32      8.79 o 
   3   8   0      949.63      917.65     23.91 o 
   4   8   0      269.43      286.30     10.20 o 
   5   8   0       24.18       25.85      3.55 o 
   6   8   0       38.49       29.11      3.94 o 
   7   8   0       18.52       20.41      3.98 o 
   8   8   0      142.27      142.91      8.02 o 
   9   8   0      172.52      170.51      9.18 o 
 -15   9   0      106.66      107.97      7.39 o 
 -14   9   0        2.99        1.21      2.82 o 
 -13   9   0       48.31       47.13      4.96 o 
 -12   9   0       34.35       22.64      3.60 o 
 -11   9   0      849.07      878.87     13.77 o 
 -10   9   0        4.56        2.69      1.62 o 
  -9   9   0      186.05      172.76      5.19 o 
  -8   9   0      509.06      510.73     10.43 o 
  -7   9   0      368.74      367.76      9.48 o 
  -6   9   0      190.69      150.41      4.33 o 
  -5   9   0        5.14       13.64      1.49 o 
  -4   9   0      189.08      155.40      4.28 o 
  -3   9   0        9.35       11.46      1.51 o 
  -2   9   0     1039.28     1099.09     23.91 o 
  -1   9   0      392.65      382.38      8.00 o 
   0   9   0      157.84      154.12      4.46 o 
   1   9   0      152.94      170.68      4.88 o 
   2   9   0      487.70      494.12     14.67 o 
   3   9   0      313.18      317.74     11.03 o 
   4   9   0      124.11      123.57      6.56 o 
   5   9   0        8.06        6.85      2.77 o 
   6   9   0        9.69        5.15      3.21 o 
   7   9   0        0.74       -0.53      3.06 o 
   8   9   0       58.65       78.47      6.46 o 
 -14  10   0       30.65       29.11      4.37 o 
 -13  10   0        0.51        0.87      3.11 o 
 -12  10   0      212.62      225.27      9.72 o 
 -11  10   0       30.51       36.71      2.25 o 
 -10  10   0      163.29      184.20      5.69 o 
  -9  10   0      161.68      148.69      4.81 o 
  -8  10   0     1191.40     1093.03     19.57 o 
  -7  10   0      797.83      768.24     14.80 o 
  -6  10   0       71.44       83.70      3.28 o 
  -5  10   0      113.96       83.60      3.26 o 
  -4  10   0      660.49      632.38     12.04 o 
  -3  10   0     1554.62     1417.09     24.00 o 
  -2  10   0      327.90      308.49      7.02 o 
  -1  10   0        3.06        1.63      1.35 o 
   0  10   0      251.33      246.94      9.09 o 
   1  10   0       27.18       20.80      3.21 o 
   2  10   0      143.29      132.46      6.80 o 
   3  10   0      107.46      101.60      6.07 o 
   4  10   0       77.69       75.95      5.39 o 
   5  10   0      144.26      133.14      7.48 o 
   6  10   0       14.29       11.52      3.98 o 
   7  10   0        0.45        2.92      3.55 o 
 -14  11   0       93.76      115.06      7.68 o 
 -13  11   0       23.20       25.27      4.52 o 
 -12  11   0        5.62        6.37      3.11 o 
 -11  11   0        7.83        7.03      1.94 o 
 -10  11   0       27.28       32.78      2.73 o 
  -9  11   0        6.92        2.22      1.71 o 
  -8  11   0      625.34      572.17     11.75 o 
  -7  11   0        2.55        8.44      1.80 o 
  -6  11   0      236.15      219.47      5.86 o 
  -5  11   0      271.47      285.40      6.92 o 
  -4  11   0      350.03      313.26      7.29 o 
  -3  11   0     1240.85     1193.69     20.94 o 
  -2  11   0       81.37       80.12      3.36 o 
  -1  11   0       56.83       60.40      4.47 o 
   0  11   0      665.78      653.99     18.80 o 
   1  11   0     1421.77     1438.35     36.10 o 
   2  11   0       78.83       70.55      5.35 o 
   3  11   0       71.35       71.82      5.49 o 
   4  11   0        2.10        0.97      2.82 o 
   5  11   0        0.03       -4.13      3.16 o 
   6  11   0      100.91      119.24      7.53 o 
 -14  12   0       34.81       48.98      5.64 o 
 -13  12   0      102.26       97.23      6.95 o 
 -12  12   0       35.28       45.48      4.96 o 
 -11  12   0       10.09       12.91      2.35 o 
 -10  12   0       91.26       83.52      4.05 o 
  -9  12   0      464.06      491.50     10.84 o 
  -8  12   0        0.41        0.04      1.72 o 
  -7  12   0       44.63       40.40      2.77 o 
  -6  12   0      228.46      199.66      8.02 o 
  -5  12   0      256.84      260.86      6.78 o 
  -4  12   0     1030.24     1012.16     26.34 o 
  -3  12   0        2.24        1.21      2.43 o 
  -2  12   0      261.58      276.92     10.30 o 
  -1  12   0       66.43       64.92      4.76 o 
   0  12   0      375.66      398.89     13.41 o 
   1  12   0      231.84      213.27      9.38 o 
   2  12   0      111.05      106.32      6.75 o 
   3  12   0       67.64       69.19      5.54 o 
   4  12   0      126.52      120.07      7.34 o 
 -11  13   0       39.17       34.65      4.62 o 
 -10  13   0      357.87      404.28     14.04 o 
  -9  13   0       50.48       37.90      4.47 o 
  -8  13   0       43.17       42.76      4.23 o 
  -7  13   0       98.12       92.47      5.78 o 
  -6  13   0      461.33      522.26     16.04 o 
  -5  13   0       25.61       25.80      3.45 o 
  -4  13   0        9.19        2.96      2.48 o 
  -3  13   0      311.42      308.12     11.37 o 
  -2  13   0      503.33      527.17     16.57 o 
  -1  13   0      404.26      416.48     14.29 o 
   0  13   0       36.33       38.78      4.71 o 
   1  13   0       12.87       15.31      3.94 o 
   2  13   0        9.94        8.75      3.74 o 
   3  13   0      184.89      196.45      9.86 o 
 -10  14   0       61.97       60.40      5.64 o 
  -9  14   0       23.63       21.04      3.89 o 
  -8  14   0       69.53       66.23      5.20 o 
  -7  14   0       84.85       91.98      6.27 o 
  -6  14   0        6.56        6.17      2.72 o 
  -5  14   0       82.36       81.29      5.78 o 
  -4  14   0        0.34        1.26      3.01 o 
  -3  14   0      212.07      248.74     10.30 o 
  -2  14   0      129.32      123.86      7.24 o 
  -1  14   0       53.82       49.90      5.05 o 
   0  14   0       11.87       16.38      4.03 o 
   1  14   0        2.92        3.01      3.16 o 
 -10  15   0       29.82       35.33      4.81 o 
  -9  15   0        1.70       -0.29      2.67 o 
  -8  15   0      332.29      348.25     13.22 o 
  -7  15   0       98.11       88.24      6.37 o 
  -6  15   0       17.55       17.74      3.98 o 
  -5  15   0       13.55        8.65      3.55 o 
  -4  15   0      202.46      218.47      9.86 o 
  -3  15   0       20.31       17.20      3.98 o 
  -2  15   0      386.05      422.26     15.16 o 
  -1  15   0        2.59        3.30      3.69 o 
  -8  16   0       38.52       35.76      5.05 o 
  -6  16   0        0.43       -1.26      3.16 o 
  -5  16   0        8.48        6.32      4.13 o 
  -4  16   0      163.01      165.26      9.09 o 
   3 -16   1      527.00      582.61     19.14 o 
   4 -16   1       91.69      110.25      7.39 o 
   5 -16   1        0.10       -3.21      3.16 o 
   6 -16   1        3.28        4.52      3.45 o 
   7 -16   1       83.28       67.78      5.69 o 
   8 -16   1       78.67       72.64      5.88 o 
   0 -15   1       16.40       13.61      3.89 o 
   1 -15   1      170.47      184.50      9.43 o 
   2 -15   1       58.88       64.67      5.78 o 
   3 -15   1        7.04        7.63      3.74 o 
   4 -15   1       21.68       19.00      4.08 o 
   5 -15   1       16.27       19.05      3.69 o 
   7 -15   1        0.00       -0.83      2.43 o 
   8 -15   1        1.39        1.55      2.67 o 
   9 -15   1       39.93       46.94      4.71 o 
  -2 -14   1       35.93       40.82      5.44 o 
  -1 -14   1        0.53        4.57      3.55 o 
   0 -14   1        6.83        7.82      3.50 o 
   1 -14   1       19.01       22.79      4.13 o 
   2 -14   1      184.56      173.32      8.36 o 
   3 -14   1      104.71      111.61      6.75 o 
   4 -14   1      175.80      195.97      8.75 o 
   5 -14   1       60.25       71.96      5.44 o 
   6 -14   1       37.08       37.37      4.08 o 
   7 -14   1      166.31      175.80      8.21 o 
   8 -14   1        1.79        0.16      3.35 o 
   9 -14   1        4.77        2.70      2.50 o 
  10 -14   1       39.53       42.32      4.66 o 
  11 -14   1      141.35      163.90      8.55 o 
  12 -14   1        1.31       -1.02      2.96 o 
  -4 -13   1       25.32       26.00      5.15 o 
  -3 -13   1       31.47       35.03      5.05 o 
  -2 -13   1      123.55      123.03      7.53 o 
  -1 -13   1        3.67        3.30      3.01 o 
   0 -13   1      161.35      167.25      8.36 o 
   1 -13   1      454.96      496.36     15.94 o 
   2 -13   1       20.73       20.26      3.55 o 
   3 -13   1        3.89        7.24      2.87 o 
   4 -13   1      480.27      481.88     15.01 o 
   5 -13   1      542.01      522.64     11.56 o 
   6 -13   1       60.19       57.86      3.16 o 
   7 -13   1       48.91       45.10      2.95 o 
   8 -13   1      236.96      251.90      9.82 o 
   9 -13   1        0.36       -2.37      1.58 o 
  10 -13   1       64.77       50.56      3.37 o 
  11 -13   1       37.81       38.87      4.62 o 
  12 -13   1      113.05      116.52      7.34 o 
  13 -13   1        1.35       -0.24      3.50 o 
  -5 -12   1      249.39      274.20     11.90 o 
  -4 -12   1      151.42      154.18      8.31 o 
  -3 -12   1       40.55       50.83      4.91 o 
  -2 -12   1       77.43       76.24      5.83 o 
  -1 -12   1      806.80      861.23     24.00 o 
   0 -12   1      434.62      462.78     14.87 o 
   1 -12   1       13.47       23.57      3.50 o 
   2 -12   1       78.02       73.43      3.48 o 
   3 -12   1        2.72        3.66      1.65 o 
   4 -12   1     1454.22     1381.57     23.98 o 
   5 -12   1      600.10      635.00     12.66 o 
   6 -12   1      423.75      401.51     12.59 o 
   7 -12   1        3.56        0.68      1.51 o 
   8 -12   1      118.85      120.74      4.43 o 
   9 -12   1       23.68       21.93      2.41 o 
  10 -12   1       94.07       86.68      3.93 o 
  11 -12   1       27.35       21.38      3.89 o 
  12 -12   1      354.22      371.19     13.61 o 
  13 -12   1        0.63        0.78      3.35 o 
  14 -12   1      103.95      108.94      7.58 o 
  -6 -11   1       70.48       72.21      6.32 o 
  -5 -11   1       82.58       83.19      6.37 o 
  -4 -11   1        2.95        0.39      2.92 o 
  -3 -11   1       98.79      102.82      6.22 o 
  -2 -11   1        1.38       -0.34      2.72 o 
  -1 -11   1        1.30        3.55      2.72 o 
   0 -11   1        4.86       -0.73      2.67 o 
   1 -11   1      152.53      166.64      5.02 o 
   2 -11   1      566.83      584.53     11.63 o 
   3 -11   1        8.74       11.03      1.78 o 
   4 -11   1        6.95       10.05      1.86 o 
   5 -11   1      295.96      308.90      7.20 o 
   6 -11   1        1.16        0.10      1.35 o 
   7 -11   1       49.38       49.25      5.17 o 
   8 -11   1       91.16       89.43      3.73 o 
   9 -11   1      153.65      178.40      5.46 o 
  10 -11   1       54.61       52.45      3.96 o 
  11 -11   1        7.14        7.53      3.16 o 
  12 -11   1       52.23       43.00      4.71 o 
  13 -11   1        0.55        3.06      3.11 o 
  14 -11   1       24.34       27.16      4.71 o 
  -7 -10   1        2.77        1.36      3.35 o 
  -6 -10   1       31.63       38.29      4.71 o 
  -5 -10   1       95.38       88.53      6.32 o 
  -4 -10   1       11.58       16.62      3.40 o 
  -3 -10   1      189.70      178.57      8.07 o 
  -2 -10   1     1672.33     1635.05     39.94 o 
  -1 -10   1     1124.86     1146.27     20.37 o 
   0 -10   1        7.16        5.92      1.54 o 
   1 -10   1      126.73      144.91      4.41 o 
   2 -10   1      425.65      394.05      8.34 o 
   3 -10   1     2518.51     2406.16     38.96 o 
   4 -10   1     1117.38     1053.66     18.42 o 
   5 -10   1      243.80      226.13      7.31 o 
   6 -10   1      585.84      505.47     10.17 o 
   7 -10   1     1087.86     1079.28     19.12 o 
   8 -10   1        7.62       14.09      2.09 o 
   9 -10   1       17.80       13.98      1.91 o 
  10 -10   1      329.99      324.86      8.01 o 
  11 -10   1        2.05        1.21      2.24 o 
  12 -10   1      455.88      494.95     16.04 o 
  13 -10   1       53.46       62.63      5.49 o 
  14 -10   1      190.42      203.55      9.67 o 
  -8  -9   1       54.45       67.49      5.98 o 
  -7  -9   1      108.13      125.80      7.39 o 
  -6  -9   1        2.09        3.74      3.16 o 
  -5  -9   1       13.77        9.28      2.82 o 
  -4  -9   1        0.06       -1.70      2.04 o 
  -3  -9   1     1983.29     2023.29     48.20 o 
  -2  -9   1       13.91       15.53      2.11 o 
  -1  -9   1       92.66      106.44      3.66 o 
   0  -9   1      125.42      107.50      3.67 o 
   1  -9   1      107.78       82.54      3.04 o 
   2  -9   1      413.52      397.02      8.12 o 
   3  -9   1     2744.12     2862.89     45.58 o 
   4  -9   1      744.77      666.40     12.26 o 
   5  -9   1        1.36       10.39      4.64 o 
   6  -9   1     1872.28     1773.97     29.29 o 
   7  -9   1      217.30      209.25      5.36 o 
   8  -9   1      438.00      386.24      8.42 o 
   9  -9   1      423.68      381.66      8.52 o 
  10  -9   1     1126.91     1097.02     16.20 o 
  11  -9   1      433.43      477.07     15.06 o 
  12  -9   1       28.29       29.98      4.08 o 
  13  -9   1       75.28       74.64      5.59 o 
  14  -9   1        9.38       20.94      4.08 o 
  15  -9   1       37.57       44.41      5.54 o 
  -9  -8   1      235.85      270.12     11.61 o 
  -8  -8   1       19.11       19.05      4.13 o 
  -7  -8   1      223.69      205.78      9.28 o 
  -6  -8   1       41.19       39.07      3.94 o 
  -5  -8   1      187.45      179.01      7.82 o 
  -4  -8   1       34.79       31.00      3.69 o 
  -3  -8   1      153.85      170.25      4.93 o 
  -2  -8   1      200.69      215.21      5.49 o 
  -1  -8   1       12.48        9.42      2.43 o 
   0  -8   1      228.33      214.03      5.15 o 
   1  -8   1      647.94      648.57     13.41 o 
   2  -8   1       44.20       67.35      4.42 o 
   3  -8   1      148.13      164.31      4.12 o 
   4  -8   1     1376.46     1385.17     24.20 o 
   5  -8   1      879.29      850.15     20.99 o 
   6  -8   1       21.12       16.93      1.97 o 
   7  -8   1      275.17      254.93     11.81 o 
   8  -8   1      369.13      365.01      7.92 o 
   9  -8   1      107.97      100.21      3.73 o 
  10  -8   1      351.13      362.40      6.82 o 
  11  -8   1       36.45       46.50      4.37 o 
  12  -8   1       58.03       50.53      4.71 o 
  13  -8   1        0.48       -0.97      2.72 o 
  14  -8   1      233.50      268.90     11.47 o 
  15  -8   1        0.09       -5.10      3.40 o 
 -10  -7   1      100.29      119.97      7.97 o 
  -9  -7   1        4.49       -1.51      3.45 o 
  -8  -7   1      177.39      182.17      8.60 o 
  -7  -7   1       48.13       43.93      4.32 o 
  -6  -7   1       80.05       74.44      5.10 o 
  -5  -7   1       40.93       41.95      3.84 o 
  -4  -7   1      839.26      862.76     15.75 o 
  -3  -7   1     1580.54     1503.51     25.27 o 
  -2  -7   1      300.78      332.08      7.11 o 
  -1  -7   1      524.87      575.89     10.70 o 
   0  -7   1      181.40      189.93      4.53 o 
   1  -7   1     4212.42     4033.29     62.84 o 
   2  -7   1     1086.02     1224.51     29.01 o 
   3  -7   1      511.96      456.05      8.52 o 
   4  -7   1     2081.59     2080.05     33.23 o 
   5  -7   1       16.34        4.95      1.10 o 
   6  -7   1      376.42      371.69      9.31 o 
   7  -7   1      155.12      176.29     10.08 o 
   8  -7   1     2260.66     2222.53     36.20 o 
   9  -7   1      123.87      114.17      4.08 o 
  10  -7   1      765.94      739.00     11.57 o 
  11  -7   1       68.83       73.03      5.15 o 
  12  -7   1      571.45      574.88     17.54 o 
  13  -7   1        0.24        0.15      2.82 o 
  14  -7   1      383.18      396.41     14.63 o 
  15  -7   1      128.39      136.01      8.45 o 
 -11  -6   1       25.31       24.73      4.62 o 
 -10  -6   1      245.13      275.46     11.47 o 
  -9  -6   1      308.30      322.99     12.05 o 
  -8  -6   1       11.99       11.95      3.40 o 
  -7  -6   1        2.85        6.46      2.67 o 
  -6  -6   1      161.08      149.76      6.85 o 
  -5  -6   1     3425.95     3261.20     52.14 o 
  -4  -6   1        1.58       -1.30      1.41 o 
  -3  -6   1       19.21       24.84      1.82 o 
  -2  -6   1      235.05      228.89      5.22 o 
  -1  -6   1     2381.86     2326.73     41.16 o 
   0  -6   1      905.18      916.64     15.44 o 
   1  -6   1     1965.45     1987.89     31.59 o 
   2  -6   1       63.35       18.34      2.04 o 
   3  -6   1     1563.29     1502.19     31.95 o 
   4  -6   1     3517.03     3670.71     57.11 o 
   5  -6   1     1313.93     1453.05     36.39 o 
   6  -6   1      227.78      276.78      5.61 o 
   7  -6   1       33.88       31.04      1.85 o 
   8  -6   1     2249.08     2135.19     31.12 o 
   9  -6   1       55.42       60.37      2.41 o 
  10  -6   1     1164.05     1154.05     29.06 o 
  11  -6   1        2.91        3.21      2.48 o 
  12  -6   1      139.72      171.14      8.02 o 
  13  -6   1       53.68       47.96      4.71 o 
  14  -6   1       28.12       24.34      4.62 o 
  15  -6   1      125.13      148.11      8.84 o 
 -11  -5   1      546.06      613.03     19.53 o 
 -10  -5   1        0.01       -0.29      2.67 o 
  -9  -5   1       72.91       77.89      5.39 o 
  -8  -5   1        5.50        6.22      2.82 o 
  -7  -5   1      181.17      169.92      7.43 o 
  -6  -5   1      278.49      284.59     15.43 o 
  -5  -5   1     1406.75     1484.62     24.93 o 
  -4  -5   1      476.99      496.72     22.08 o 
  -3  -5   1       10.31        7.95      1.33 o 
  -2  -5   1      654.25      738.72     12.83 o 
  -1  -5   1      388.29      378.34      7.15 o 
   0  -5   1      478.22      530.59      9.29 o 
   1  -5   1     1354.49     1340.78     30.37 o 
   2  -5   1       10.41        8.03      1.04 o 
   3  -5   1     7168.10     7143.67    177.48 o 
   4  -5   1      494.60      507.98     14.38 o 
   5  -5   1     2014.67     2023.65     26.07 o 
   6  -5   1      398.67      440.35      8.35 o 
   7  -5   1     1312.57     1371.02     18.59 o 
   8  -5   1        4.50        4.77      1.06 o 
   9  -5   1      113.66       89.39     10.30 o 
  10  -5   1       41.47       37.31      2.51 o 
  11  -5   1       30.46       25.90      3.50 o 
  12  -5   1      317.94      334.11     12.00 o 
  13  -5   1        6.25        4.42      3.11 o 
  14  -5   1        7.87       11.13      4.03 o 
  15  -5   1        4.44        6.27      3.94 o 
 -12  -4   1       19.53       20.31      4.62 o 
 -11  -4   1       21.12       29.30      4.28 o 
 -10  -4   1       49.31       47.04      4.57 o 
  -9  -4   1       28.14       22.40      3.45 o 
  -8  -4   1      163.33      151.41      6.85 o 
  -7  -4   1     1437.18     1392.14     23.84 o 
  -6  -4   1      890.80      860.56     15.44 o 
  -5  -4   1      671.26      658.47     12.08 o 
  -4  -4   1     2242.77     2328.93     36.83 o 
  -3  -4   1     3092.94     3293.08     44.10 o 
  -2  -4   1       70.71      113.26      6.39 o 
  -1  -4   1     1406.52     1266.99     20.39 o 
   0  -4   1      409.24      395.66      6.99 o 
   1  -4   1      305.35      228.34      5.37 o 
   2  -4   1     3713.42     3853.87    150.46 o 
   3  -4   1       12.83        3.53      0.62 o 
   4  -4   1     2183.40     2377.17     30.28 o 
   5  -4   1      176.38      163.07      3.78 o 
   6  -4   1     3033.90     3302.28     42.18 o 
   7  -4   1     1481.47     1520.72     29.10 o 
   8  -4   1      230.55      261.16      6.00 o 
   9  -4   1       17.09       19.58      3.01 o 
  10  -4   1     1559.95     1490.78     36.25 o 
  11  -4   1      106.02       88.44      5.35 o 
  12  -4   1      569.56      549.62     16.91 o 
  13  -4   1       46.68       50.53      4.91 o 
  14  -4   1       78.50       71.87      5.98 o 
  15  -4   1        4.41        4.08      3.84 o 
 -13  -3   1        3.53        7.09      3.98 o 
 -12  -3   1       49.11       45.04      5.00 o 
 -11  -3   1        0.91       -2.19      2.48 o 
 -10  -3   1        0.49       -0.34      2.04 o 
  -9  -3   1      241.52      208.36      8.50 o 
  -8  -3   1        1.52        0.62      1.63 o 
  -7  -3   1      764.74      745.68     13.74 o 
  -6  -3   1        0.15        0.76      1.04 o 
  -5  -3   1       63.25       54.54      2.25 o 
  -4  -3   1      343.04      333.00      6.61 o 
  -3  -3   1     3123.45     3111.91     48.60 o 
  -2  -3   1      929.03      967.02     12.79 o 
  -1  -3   1      519.46      482.80     11.66 o 
   0  -3   1     7342.08     7962.40    121.67 o 
   1  -3   1      251.33      245.52      4.42 o 
   2  -3   1     2997.89     3033.78     46.73 o 
   3  -3   1      529.16      569.02      7.70 o 
   4  -3   1     1202.84     1240.71     16.49 o 
   5  -3   1       14.92       12.49      0.90 o 
   6  -3   1     1879.85     1849.75     29.63 o 
   7  -3   1     1836.01     1993.37     32.09 o 
   8  -3   1        0.24        1.19      1.13 o 
   9  -3   1       76.19       83.05      3.21 o 
  10  -3   1      126.66      127.55      6.07 o 
  11  -3   1      155.46      150.73      7.19 o 
  12  -3   1       56.03       74.59      5.20 o 
  13  -3   1       77.90       76.34      5.78 o 
  14  -3   1        7.18        8.99      3.84 o 
 -13  -2   1      200.22      188.83      9.38 o 
 -12  -2   1       11.02        9.04      3.50 o 
 -11  -2   1        9.70        9.04      2.92 o 
 -10  -2   1       14.48       19.24      3.30 o 
  -9  -2   1      527.64      499.25     10.43 o 
  -8  -2   1       28.48       25.28      1.97 o 
  -7  -2   1      945.78      875.88     18.25 o 
  -6  -2   1     1072.88     1053.76     18.04 o 
  -5  -2   1     1738.59     1723.75     55.03 o 
  -4  -2   1      119.78      130.06      3.25 o 
  -3  -2   1       15.70       17.10      2.16 o 
  -2  -2   1     3191.11     3336.81    145.26 o 
  -1  -2   1     1843.58     1829.05     28.47 o 
   0  -2   1       11.70       27.55      1.17 o 
   1  -2   1      227.64      246.61      4.24 o 
   2  -2   1      390.33      459.65      6.05 o 
   3  -2   1      819.70      843.64      9.57 o 
   4  -2   1      354.05      304.59      5.67 o 
   5  -2   1     1529.82     1476.58     23.67 o 
   6  -2   1     1363.09     1358.50     22.18 o 
   7  -2   1     1443.27     1411.98     31.44 o 
   8  -2   1       65.85       59.03      4.54 o 
   9  -2   1       34.69       24.32      2.09 o 
  10  -2   1        2.94        5.00      2.14 o 
  11  -2   1       30.42       25.41      3.45 o 
  12  -2   1       20.96       17.64      3.16 o 
  13  -2   1       45.84       40.38      4.57 o 
  14  -2   1      195.53      192.96      9.62 o 
 -13  -1   1       33.62       34.01      4.42 o 
 -12  -1   1       63.02       75.46      5.54 o 
 -11  -1   1        0.25        3.84      2.53 o 
 -10  -1   1      154.36      164.87      7.48 o 
  -9  -1   1        6.47        4.85      2.09 o 
  -8  -1   1       74.76       79.80      3.06 o 
  -7  -1   1      554.61      575.97     10.81 o 
  -6  -1   1      112.00      101.44      3.02 o 
  -5  -1   1     1976.85     1927.35     30.79 o 
  -4  -1   1      721.14      642.56     10.99 o 
  -3  -1   1    16418.21    18300.84    421.92 o 
  -2  -1   1    16080.70    17815.27    507.41 o 
  -1  -1   1    10883.36    12920.18    535.74 o 
   0  -1   1      378.95      373.01      9.76 o 
   1  -1   1     2370.73     2550.04     39.91 o 
   2  -1   1     1820.70     1665.00     32.74 o 
   3  -1   1     2912.46     3014.41     46.52 o 
   4  -1   1     1270.73     1216.69     19.50 o 
   5  -1   1     4436.33     4130.33     63.91 o 
   6  -1   1      601.62      553.35      9.96 o 
   7  -1   1      210.35      241.38      5.93 o 
   8  -1   1     1828.32     1688.00     27.86 o 
   9  -1   1      120.98      108.94      5.39 o 
  10  -1   1      477.34      443.54     13.75 o 
  11  -1   1       24.00       18.51      3.21 o 
  12  -1   1      359.96      362.35     12.73 o 
  13  -1   1       41.21       41.79      4.76 o 
  14  -1   1      316.94      356.13     13.95 o 
 -14   0   1        0.67       -0.73      3.16 o 
 -13   0   1       34.47       44.22      5.10 o 
 -12   0   1        2.00        1.02      2.58 o 
 -11   0   1      174.44      187.71      8.21 o 
 -10   0   1      100.49       76.19      3.31 o 
  -9   0   1      414.57      376.49      8.21 o 
  -8   0   1      135.52      137.69      4.05 o 
  -7   0   1     1449.25     1346.41     30.27 o 
  -6   0   1      744.69      838.67     23.13 o 
  -5   0   1    13409.11    13983.13    215.28 o 
  -4   0   1       12.73       18.25      1.08 o 
  -3   0   1     3274.15     3376.67     52.05 o 
  -2   0   1     4073.04     4195.86    194.39 o 
  -1   0   1       40.47       29.82      0.81 o 
   1   0   1      784.84      864.04     10.83 o 
   2   0   1    30068.02    35311.86   1034.73 o 
   3   0   1     1956.26     1933.08     30.17 o 
   4   0   1     1489.20     1758.24     27.78 o 
   5   0   1      731.80      723.54     12.39 o 
   6   0   1       61.84       91.17      2.75 o 
   7   0   1        2.04       -0.08      0.99 o 
   8   0   1      160.89      150.73      4.24 o 
   9   0   1      141.56      117.54      5.69 o 
  10   0   1       29.54       23.08      3.06 o 
  11   0   1       10.83       11.27      2.82 o 
  12   0   1       88.01       68.47      5.25 o 
  13   0   1       63.77       73.81      6.07 o 
 -14   1   1        0.02        3.40      3.55 o 
 -13   1   1        0.18       -2.04      2.72 o 
 -12   1   1       67.35       66.38      5.15 o 
 -11   1   1      655.07      686.40     19.58 o 
 -10   1   1       80.30       85.18      5.83 o 
  -9   1   1        2.79        8.20      1.58 o 
  -8   1   1       53.51       52.33      4.37 o 
  -7   1   1      122.87      113.53      3.30 o 
  -6   1   1     2428.30     2811.79     44.31 o 
  -5   1   1     2952.97     3055.37     98.06 o 
  -4   1   1     2209.11     2212.17     48.98 o 
  -3   1   1     2229.96     2217.10     59.22 o 
  -2   1   1     4124.92     4330.72     81.51 o 
  -1   1   1    19339.37    23956.04    351.11 o 
   0   1   1      200.98      241.76      3.32 o 
   1   1   1     2927.68     3094.02     47.60 o 
   2   1   1    13702.90    16990.12    205.68 o 
   3   1   1       24.42       56.71      1.68 o 
   4   1   1      941.29      948.75     15.63 o 
   5   1   1     1221.92     1334.89     44.63 o 
   6   1   1       41.74       56.46      7.41 o 
   7   1   1       34.68       32.64      3.09 o 
   8   1   1      228.76      232.80      8.31 o 
   9   1   1       36.88       37.27      3.64 o 
  10   1   1       25.76       22.59      3.35 o 
  11   1   1       26.53       24.10      3.45 o 
  12   1   1      157.98      153.21      7.97 o 
  13   1   1       31.91       28.18      4.23 o 
 -14   2   1       67.16       65.99      5.64 o 
 -13   2   1       64.75       67.98      5.59 o 
 -12   2   1        3.26        2.04      2.58 o 
 -11   2   1       68.55       59.50      3.21 o 
 -10   2   1       57.55       57.50      2.89 o 
  -9   2   1       54.25       47.96      5.32 o 
  -8   2   1       52.25       48.25      2.28 o 
  -7   2   1     1224.67     1235.22     20.89 o 
  -6   2   1       20.69       15.97      1.29 o 
  -5   2   1      494.26      459.08      6.75 o 
  -4   2   1        1.43        7.24      0.65 o 
  -3   2   1      181.98      224.84      4.26 o 
  -2   2   1    10197.70    11390.48    354.76 o 
  -1   2   1     6322.83     7301.95    112.66 o 
   0   2   1     4530.67     4594.62     57.68 o 
   1   2   1     3813.21     3983.51     50.14 o 
   2   2   1     1468.00     1449.42     17.97 o 
   3   2   1     7144.66     7777.44    119.00 o 
   4   2   1     5139.08     5594.99     86.17 o 
   5   2   1     1222.60     1281.30     21.16 o 
   6   2   1      602.83      502.61      9.57 o 
   7   2   1       46.72       47.53      3.67 o 
   8   2   1       36.74       39.07      3.55 o 
   9   2   1       11.13       14.48      3.01 o 
  10   2   1      373.73      396.02     13.12 o 
  11   2   1       56.30       49.27      4.71 o 
 -15   3   1       17.35       24.88      5.00 o 
 -14   3   1       12.20       14.63      3.89 o 
 -13   3   1      152.33      144.90      7.63 o 
 -12   3   1       18.95       24.05      3.45 o 
 -11   3   1      111.18      128.10      4.51 o 
 -10   3   1      106.00       96.10      3.64 o 
  -9   3   1     3704.63     3843.07     60.92 o 
  -8   3   1       31.98       28.53      1.89 o 
  -7   3   1     2222.74     2088.38     57.12 o 
  -6   3   1      469.79      610.99     13.29 o 
  -5   3   1      940.44     1018.27     13.77 o 
  -4   3   1      571.21      525.44      9.16 o 
  -3   3   1    36223.06    42929.43   1343.65 o 
  -2   3   1    10580.60    11711.47    180.51 o 
  -1   3   1       65.38      113.36      2.44 o 
   0   3   1     1684.84     1737.97     27.18 o 
   1   3   1     1977.73     1795.87     26.35 o 
   2   3   1     1118.59     1438.79     18.79 o 
   3   3   1       52.37       37.30      2.16 o 
   4   3   1     5269.03     5433.30     94.10 o 
   5   3   1      924.94      873.53     15.15 o 
   6   3   1       31.47       30.85      2.07 o 
   7   3   1       41.98       42.95      3.40 o 
   8   3   1      106.91      115.36      5.83 o 
   9   3   1        6.02        6.17      2.72 o 
  10   3   1      290.10      251.65      9.91 o 
  11   3   1        2.57        5.49      3.06 o 
  12   3   1        2.60       -1.26      3.30 o 
 -15   4   1      144.00      158.36      9.18 o 
 -14   4   1        1.66       -0.39      2.67 o 
 -13   4   1      806.12      888.83     25.07 o 
 -12   4   1        4.37       11.86      3.11 o 
 -11   4   1        8.42       14.35      2.23 o 
 -10   4   1        1.08        0.50      2.16 o 
  -9   4   1     1216.95     1260.66     21.75 o 
  -8   4   1      156.15      166.80      3.64 o 
  -7   4   1      109.67      111.99      2.70 o 
  -6   4   1     1920.51     2013.02     32.28 o 
  -5   4   1       44.53       30.48      1.55 o 
  -4   4   1     2777.70     3167.04     39.36 o 
  -3   4   1     1321.55     1473.80     23.43 o 
  -2   4   1      716.63      667.40     11.17 o 
  -1   4   1     1673.10     1748.99     34.60 o 
   0   4   1     4571.68     4734.69     89.19 o 
   1   4   1      751.34      744.66     15.82 o 
   2   4   1        4.27        5.27      0.76 o 
   3   4   1       68.34       77.46      2.50 o 
   4   4   1      288.07      266.71      4.63 o 
   5   4   1      501.81      452.63      7.16 o 
   6   4   1        1.23       -0.05      1.94 o 
   7   4   1      404.90      390.48     12.29 o 
   8   4   1        6.52        5.69      2.58 o 
   9   4   1        1.08        2.96      2.53 o 
  10   4   1       60.13       51.70      4.62 o 
  11   4   1       19.79       18.61      4.32 o 
 -15   5   1       59.22       55.44      5.98 o 
 -14   5   1       55.19       66.04      5.98 o 
 -13   5   1        1.71       -2.48      2.33 o 
 -12   5   1       55.59       64.24      4.96 o 
 -11   5   1       39.41       31.41      2.87 o 
 -10   5   1        0.00       -1.99      1.33 o 
  -9   5   1      453.17      477.79      8.66 o 
  -8   5   1       49.46       50.90      1.99 o 
  -7   5   1      464.48      434.41     12.85 o 
  -6   5   1        9.14       11.14      1.20 o 
  -5   5   1      887.75      953.67     12.57 o 
  -4   5   1      250.57      331.34      8.43 o 
  -3   5   1       26.91       15.00      1.36 o 
  -2   5   1     2522.84     2902.09     75.83 o 
  -1   5   1     5979.72     6236.34     95.71 o 
   0   5   1     1358.50     1467.65     23.59 o 
   1   5   1     1114.35     1135.83     18.74 o 
   2   5   1     1959.45     1948.39     25.44 o 
   3   5   1       83.73       76.10      2.07 o 
   4   5   1      952.13      975.13     13.71 o 
   5   5   1     1056.21     1035.97     25.90 o 
   6   5   1       31.01       32.60      3.50 o 
   7   5   1      561.95      526.05     15.65 o 
   8   5   1      738.93      732.22     20.65 o 
   9   5   1      169.57      190.43      8.75 o 
  10   5   1      105.55      104.42      6.80 o 
  11   5   1        9.17        9.09      3.35 o 
 -15   6   1       12.14       13.51      4.28 o 
 -14   6   1       20.55       30.03      4.62 o 
 -13   6   1       15.44       10.35      3.79 o 
 -12   6   1        0.68       -0.94      1.71 o 
 -11   6   1      866.84      844.70     19.10 o 
 -10   6   1     1471.72     1429.37     20.22 o 
  -9   6   1     2160.25     2183.93     29.30 o 
  -8   6   1        1.36        4.30      1.30 o 
  -7   6   1      381.97      436.74      9.31 o 
  -6   6   1     1126.08     1158.32     22.74 o 
  -5   6   1    10686.77    10976.65    318.05 o 
  -4   6   1     1731.02     1757.53     28.24 o 
  -3   6   1      245.97      318.48      6.27 o 
  -2   6   1     1416.00     1401.65     24.34 o 
  -1   6   1       64.39       32.17      2.04 o 
   0   6   1      381.65      422.96      7.97 o 
   1   6   1     1394.60     1395.68     22.93 o 
   2   6   1     2568.39     2461.01     39.27 o 
   3   6   1      594.56      644.40     11.90 o 
   4   6   1       13.44       10.16      2.33 o 
   5   6   1      284.97      274.78      9.72 o 
   6   6   1      151.15      147.57      7.00 o 
   7   6   1       52.43       48.25      4.13 o 
   8   6   1      519.34      517.64     16.28 o 
   9   6   1       41.26       33.04      4.32 o 
  10   6   1       27.66       25.17      4.57 o 
 -15   7   1      457.54      478.82     17.10 o 
 -14   7   1       10.29       10.01      3.98 o 
 -13   7   1       22.05       36.69      4.62 o 
 -12   7   1       15.47       20.84      3.35 o 
 -11   7   1     1006.15     1082.84     23.08 o 
 -10   7   1      210.99      217.18      5.53 o 
  -9   7   1       67.71       53.86      3.15 o 
  -8   7   1     1162.37     1138.09     24.17 o 
  -7   7   1        7.19        6.35      1.36 o 
  -6   7   1      276.88      255.30      6.66 o 
  -5   7   1     1125.18     1243.26     26.29 o 
  -4   7   1      784.78      799.15     13.93 o 
  -3   7   1       52.44       47.58      2.03 o 
  -2   7   1     2251.77     2055.13     38.95 o 
  -1   7   1        5.64       28.78      3.40 o 
   0   7   1     1634.39     1752.17     28.50 o 
   1   7   1       25.92       19.12      1.49 o 
   2   7   1       70.76       57.86      2.58 o 
   3   7   1        3.40        4.86      2.24 o 
   4   7   1      196.65      169.73      7.14 o 
   5   7   1       91.89       99.27      5.64 o 
   6   7   1       30.18       28.96      3.74 o 
   7   7   1        3.06        3.11      2.92 o 
   8   7   1      199.74      196.45      8.99 o 
   9   7   1       52.95       56.07      5.49 o 
 -15   8   1       31.64       32.12      5.35 o 
 -14   8   1        8.54        7.48      3.30 o 
 -13   8   1      220.79      219.97      9.86 o 
 -12   8   1        7.68        6.96      1.66 o 
 -11   8   1      110.41      108.58      3.57 o 
 -10   8   1       43.97       59.68      2.79 o 
  -9   8   1        2.80        4.32      1.61 o 
  -8   8   1       88.02       93.22      3.50 o 
  -7   8   1       95.86       72.02      2.88 o 
  -6   8   1       23.27       21.09      1.79 o 
  -5   8   1      245.33      236.14      5.46 o 
  -4   8   1      551.98      527.77     10.01 o 
  -3   8   1      932.22      957.00     16.47 o 
  -2   8   1      201.83      208.61      4.99 o 
  -1   8   1      733.11      718.38     17.20 o 
   0   8   1      220.77      217.61      5.25 o 
   1   8   1      433.20      454.94      9.19 o 
   2   8   1       22.90       15.79      2.53 o 
   3   8   1      373.63      357.83     11.81 o 
   4   8   1      312.10      310.45     10.88 o 
   5   8   1       18.67       19.34      3.60 o 
   6   8   1      487.58      454.77     14.77 o 
   7   8   1       64.17       64.38      5.39 o 
   8   8   1       31.47       38.58      4.81 o 
 -15   9   1        4.01        4.13      3.79 o 
 -14   9   1        3.76        3.30      3.35 o 
 -13   9   1      453.48      438.00     15.01 o 
 -12   9   1       32.13       29.91      2.27 o 
 -11   9   1       31.94       27.07      2.58 o 
 -10   9   1       33.12       30.84      2.47 o 
  -9   9   1     1742.37     1808.37     30.58 o 
  -8   9   1      200.69      191.91      5.32 o 
  -7   9   1     1890.29     1848.16     30.72 o 
  -6   9   1      190.47      180.43      4.93 o 
  -5   9   1       31.96       48.55      2.44 o 
  -4   9   1       95.04       85.35      3.08 o 
  -3   9   1     1621.85     1591.66     26.42 o 
  -2   9   1      158.06      140.51      4.10 o 
  -1   9   1       39.98       38.35      2.20 o 
   0   9   1     1313.54     1255.45     30.86 o 
   1   9   1        5.88       11.22      2.77 o 
   2   9   1        8.11        6.56      2.72 o 
   3   9   1      105.58       98.49      5.78 o 
   4   9   1      418.02      433.53     14.19 o 
   5   9   1        5.14        0.10      2.67 o 
   6   9   1      132.23      129.98      7.29 o 
   7   9   1       40.09       41.35      5.05 o 
 -14  10   1      100.71      108.31      7.09 o 
 -13  10   1      436.87      472.70     16.13 o 
 -12  10   1       76.98       78.53      3.33 o 
 -11  10   1        0.11       -0.96      3.04 o 
 -10  10   1      124.63      140.05      4.91 o 
  -9  10   1      672.18      641.23     12.97 o 
  -8  10   1      363.81      363.31     17.44 o 
  -7  10   1       67.43       63.30      3.06 o 
  -6  10   1      414.04      428.72     11.59 o 
  -5  10   1      160.55      163.75      4.67 o 
  -4  10   1        8.09       16.57      1.96 o 
  -3  10   1      535.28      546.40     13.36 o 
  -2  10   1      192.90      185.13      7.43 o 
  -1  10   1       53.51       49.71      4.03 o 
   0  10   1       69.93       78.86      5.00 o 
   1  10   1        2.72       -0.58      2.09 o 
   2  10   1      317.01      312.15     11.18 o 
   3  10   1       12.06        9.82      3.21 o 
   4  10   1       90.44      112.97      6.75 o 
   5  10   1        0.09       -1.26      2.77 o 
   6  10   1        1.16       -3.21      3.30 o 
 -13  11   1        8.94        3.94      3.01 o 
 -12  11   1        4.01        1.93      1.51 o 
 -11  11   1        3.93        3.31      1.88 o 
 -10  11   1      101.96      111.16      4.55 o 
  -9  11   1        3.72        1.96      1.63 o 
  -8  11   1      420.73      388.98      8.92 o 
  -7  11   1       27.67       27.02      5.93 o 
  -6  11   1     1034.82      950.54     24.34 o 
  -5  11   1      315.10      302.62      7.22 o 
  -4  11   1       27.37       22.64      3.21 o 
  -3  11   1       16.88       14.29      3.01 o 
  -2  11   1        2.74        2.87      2.48 o 
  -1  11   1       66.15       61.18      4.66 o 
   0  11   1      419.25      384.50     12.78 o 
   1  11   1      444.00      451.46     14.58 o 
   2  11   1        4.74        0.63      2.92 o 
   3  11   1      145.06      142.71      7.63 o 
   4  11   1       92.06       90.43      6.17 o 
   5  11   1       14.68       15.40      4.18 o 
 -12  12   1       11.25        9.72      3.40 o 
 -11  12   1      213.93      218.42      9.72 o 
 -10  12   1      138.67      152.33      7.68 o 
  -8  12   1       61.27       61.95      4.76 o 
  -7  12   1      392.70      449.91     14.33 o 
  -6  12   1        2.60        4.18      2.28 o 
  -5  12   1        2.39        2.14      2.58 o 
  -4  12   1      334.90      321.72     11.18 o 
  -3  12   1      218.49      201.95      8.41 o 
  -2  12   1       62.77       69.44      5.15 o 
  -1  12   1       17.37       14.19      3.45 o 
   0  12   1      128.68      131.44      7.14 o 
   1  12   1       31.99       36.15      4.47 o 
   2  12   1      132.01      124.78      7.34 o 
   3  12   1      164.15      173.13      8.99 o 
   4  12   1       40.06       50.10      5.54 o 
 -12  13   1        6.26        0.58      2.92 o 
 -11  13   1      172.24      168.66      8.41 o 
 -10  13   1       45.34       52.28      5.25 o 
  -9  13   1        0.25        1.99      3.01 o 
  -8  13   1      253.64      247.67     10.06 o 
  -7  13   1       71.01       87.66      5.64 o 
  -6  13   1        0.23        3.21      2.92 o 
  -5  13   1       97.65       87.27      5.83 o 
  -4  13   1      750.61      734.89     20.85 o 
  -3  13   1       57.03       53.98      4.86 o 
  -2  13   1       11.76       14.19      3.50 o 
  -1  13   1       24.37       19.10      4.03 o 
   0  13   1       37.63       41.50      4.96 o 
   1  13   1       60.79       56.46      5.49 o 
   2  13   1      221.95      236.35     10.74 o 
 -11  14   1        0.81       -0.34      2.72 o 
 -10  14   1       56.01       55.98      5.30 o 
  -9  14   1       32.84       27.16      3.89 o 
  -8  14   1      453.85      460.65     15.45 o 
  -7  14   1      143.02      146.70      7.82 o 
  -6  14   1       49.37       59.86      5.20 o 
  -5  14   1       13.30       15.84      3.74 o 
  -4  14   1       37.10       37.46      4.47 o 
  -3  14   1      209.18      198.59      9.23 o 
  -2  14   1      314.94      329.59     12.44 o 
  -1  14   1       50.46       54.37      5.44 o 
   0  14   1        0.95       -0.53      3.06 o 
 -10  15   1       22.09       22.79      4.37 o 
  -9  15   1       42.81       39.50      4.91 o 
  -8  15   1       73.50       71.82      6.03 o 
  -7  15   1       66.54       68.03      5.83 o 
  -6  15   1       13.49       10.79      3.79 o 
  -5  15   1       17.42       24.54      3.98 o 
  -4  15   1        2.70       -2.58      2.82 o 
  -3  15   1        2.86        8.60      3.30 o 
  -2  15   1        0.21        0.83      3.50 o 
   2 -16   2       13.89        9.28      4.08 o 
   3 -16   2       51.71       57.92      5.78 o 
   4 -16   2        0.36       -3.11      3.01 o 
   5 -16   2      193.44      218.95     10.11 o 
   6 -16   2        0.47       -3.26      2.96 o 
   7 -16   2       96.20      109.82      7.19 o 
  -1 -15   2        4.36        7.24      4.18 o 
   0 -15   2       10.17        5.64      3.84 o 
   1 -15   2       37.34       42.08      5.20 o 
   2 -15   2      130.26      130.90      7.63 o 
   3 -15   2       32.41       39.65      4.71 o 
   4 -15   2        3.81        1.46      2.58 o 
   5 -15   2      146.55      139.85      7.48 o 
   6 -15   2      127.13      131.05      7.34 o 
   7 -15   2       10.81       12.97      3.40 o 
   8 -15   2       48.05       46.21      4.52 o 
   9 -15   2        0.00       -1.85      2.87 o 
  10 -15   2       80.85      102.92      6.75 o 
  11 -15   2       13.84       14.24      3.94 o 
  -3 -14   2        2.10        5.78      3.69 o 
  -2 -14   2        3.59        6.66      3.40 o 
  -1 -14   2       73.85       72.06      6.17 o 
   0 -14   2      271.40      315.60     12.39 o 
   1 -14   2       71.14       61.32      5.54 o 
   2 -14   2       88.31       98.30      6.37 o 
   3 -14   2       16.57       15.94      3.45 o 
   4 -14   2      103.64      107.92      4.43 o 
   5 -14   2      119.89      140.09      5.00 o 
   6 -14   2       13.31       17.19      2.45 o 
   7 -14   2       96.32       96.21      4.24 o 
   8 -14   2        3.55        1.94      1.97 o 
   9 -14   2      373.52      381.73     13.31 o 
  10 -14   2       22.79       21.53      4.18 o 
  11 -14   2       93.80      116.81      7.19 o 
  12 -14   2       37.14       49.08      5.35 o 
  -4 -13   2       53.80       64.04      5.88 o 
  -3 -13   2       26.63       25.12      4.86 o 
  -2 -13   2       43.86       52.53      5.25 o 
  -1 -13   2      121.26      109.52      6.75 o 
   0 -13   2       83.08       81.88      5.69 o 
   1 -13   2        4.05        0.78      2.77 o 
   2 -13   2        3.56        5.97      1.98 o 
   3 -13   2      336.23      342.11      8.28 o 
   4 -13   2       22.39       18.91      2.25 o 
   5 -13   2        5.15        3.51      1.80 o 
   6 -13   2       91.70       85.13      5.25 o 
   7 -13   2      235.35      247.02     10.69 o 
   8 -13   2       34.07       33.04      2.66 o 
   9 -13   2      682.31      699.91     20.17 o 
  10 -13   2        2.03        1.17      2.38 o 
  11 -13   2       64.77       66.96      5.44 o 
  12 -13   2       72.32       93.00      6.27 o 
  13 -13   2      221.50      233.48     10.69 o 
  -5 -12   2        4.94        0.44      2.82 o 
  -4 -12   2       23.99       24.15      4.47 o 
  -3 -12   2       60.31       67.44      5.44 o 
  -2 -12   2       25.54       18.76      3.45 o 
  -1 -12   2        0.72        4.32      3.16 o 
   0 -12   2       13.76       14.44      3.81 o 
   1 -12   2       21.82       17.09      2.23 o 
   2 -12   2      106.12      122.88      4.32 o 
   3 -12   2        1.83        3.95      1.63 o 
   4 -12   2        0.50        1.00      1.55 o 
   5 -12   2      538.97      484.60     10.24 o 
   6 -12   2      117.97       86.30      4.96 o 
   7 -12   2      501.14      490.23     10.44 o 
   8 -12   2        3.98        0.99      1.49 o 
   9 -12   2       12.58        6.52      1.93 o 
  10 -12   2       37.83       48.01      4.23 o 
  11 -12   2       17.36       13.99      3.30 o 
  12 -12   2       30.85       35.96      4.62 o 
  13 -12   2        8.48        8.21      3.89 o 
  14 -12   2       24.36       19.73      4.57 o 
  -7 -11   2        7.36        0.92      4.18 o 
  -6 -11   2       98.93       96.99      6.71 o 
  -5 -11   2      252.66      272.26     11.37 o 
  -4 -11   2        3.16       -2.58      2.38 o 
  -3 -11   2        0.07        0.49      2.38 o 
  -2 -11   2      419.47      467.64     14.97 o 
  -1 -11   2      553.51      541.91     11.42 o 
   0 -11   2      147.82      141.71      4.76 o 
   1 -11   2        7.04        6.48      1.67 o 
   2 -11   2      706.32      664.16     12.80 o 
   3 -11   2      728.79      688.88     13.09 o 
   4 -11   2       57.22       53.21      2.66 o 
   5 -11   2        6.85        4.25      2.50 o 
   6 -11   2      543.47      448.74     13.27 o 
   7 -11   2      416.75      410.72      8.90 o 
   8 -11   2        0.61        0.21      1.28 o 
   9 -11   2      287.39      266.23      6.92 o 
  10 -11   2        2.94       -1.26      2.28 o 
  11 -11   2      911.83      918.71     25.12 o 
  12 -11   2       15.31       13.02      3.30 o 
  13 -11   2       95.37       92.23      6.51 o 
  14 -11   2       14.97       14.77      4.08 o 
  -8 -10   2      138.52      166.33      9.38 o 
  -7 -10   2        0.27       -4.37      2.92 o 
  -6 -10   2      417.11      440.09     15.11 o 
  -5 -10   2       94.18       90.96      6.03 o 
  -4 -10   2       41.38       36.15      3.98 o 
  -3 -10   2      201.26      196.99      8.60 o 
  -2 -10   2      898.82      881.16     16.49 o 
  -1 -10   2       20.81       22.24      2.04 o 
   0 -10   2       11.82       12.89      1.83 o 
   1 -10   2     1075.62     1067.61     22.21 o 
   2 -10   2      422.44      426.63     12.56 o 
   3 -10   2        2.72        2.51      1.32 o 
   4 -10   2     1557.35     1403.83     23.72 o 
   5 -10   2     2151.47     2007.55     32.88 o 
   6 -10   2      425.32      377.04      8.06 o 
   7 -10   2      293.62      297.20     13.97 o 
   8 -10   2      201.72      157.90      4.81 o 
   9 -10   2      610.47      576.71     11.65 o 
  10 -10   2       24.25       24.05      3.45 o 
  11 -10   2       72.41       89.02      5.78 o 
  12 -10   2      135.57      141.98      7.53 o 
  13 -10   2      121.69      131.59      7.58 o 
  14 -10   2      104.47       97.09      6.85 o 
  -9  -9   2        1.26       -5.10      3.40 o 
  -8  -9   2       72.33       54.86      5.49 o 
  -7  -9   2        0.02       -2.87      2.58 o 
  -6  -9   2        6.26       11.81      3.45 o 
  -5  -9   2       76.28       96.84      6.03 o 
  -4  -9   2      530.67      558.78     11.63 o 
  -3  -9   2      866.73      818.23     15.44 o 
  -2  -9   2       58.27       57.52      2.87 o 
  -1  -9   2      946.92      976.40     27.48 o 
   0  -9   2       26.56       18.11      1.74 o 
   1  -9   2      954.11      966.54     16.92 o 
   2  -9   2      514.26      470.19     12.03 o 
   3  -9   2     1557.67     1598.89     26.35 o 
   4  -9   2      755.84      813.33     14.45 o 
   5  -9   2      828.14      800.98     14.29 o 
   6  -9   2        0.00        2.38      1.25 o 
   7  -9   2        9.78       11.17      1.61 o 
   8  -9   2      865.11      785.56     26.82 o 
   9  -9   2       62.80       64.20      3.04 o 
  10  -9   2      834.59      821.53     22.25 o 
  11  -9   2       56.67       58.99      4.76 o 
  12  -9   2       82.66       82.95      5.73 o 
  13  -9   2      121.31      124.44      7.24 o 
  14  -9   2        2.92        4.37      2.96 o 
  15  -9   2       40.20       48.40      5.59 o 
  -9  -8   2       30.66       32.60      4.81 o 
  -8  -8   2        5.18        7.14      2.96 o 
  -7  -8   2      219.09      226.10      9.57 o 
  -6  -8   2        0.50       -1.75      2.33 o 
  -5  -8   2       51.29       43.43      2.78 o 
  -4  -8   2      137.58      135.75      4.58 o 
  -3  -8   2       28.72       24.59      2.16 o 
  -2  -8   2      537.31      511.86     10.18 o 
  -1  -8   2      434.49      402.38      8.99 o 
   0  -8   2      714.47      711.77     12.85 o 
   1  -8   2      310.07      349.87      7.16 o 
   2  -8   2      128.70      120.59      3.42 o 
   3  -8   2      713.86      770.21     13.49 o 
   4  -8   2       16.67       26.63      1.64 o 
   5  -8   2       89.58       62.77      2.44 o 
   6  -8   2      136.72      170.11     10.42 o 
   7  -8   2      166.56      167.18      4.48 o 
   8  -8   2      311.28      329.37      7.27 o 
   9  -8   2      404.86      400.15      7.06 o 
  10  -8   2      192.86      165.55      7.14 o 
  11  -8   2        0.27       -0.87      2.04 o 
  12  -8   2       41.11       41.35      4.13 o 
  13  -8   2       74.16       77.45      5.78 o 
  14  -8   2       21.80       22.45      4.42 o 
  15  -8   2      165.49      175.27      9.38 o 
 -10  -7   2      148.65      140.87      8.31 o 
  -9  -7   2       14.63       15.74      3.84 o 
  -8  -7   2      215.74      222.99      9.72 o 
  -7  -7   2       52.43       42.42      4.37 o 
  -6  -7   2      429.34      444.49      9.77 o 
  -5  -7   2     1089.70     1115.21     19.87 o 
  -4  -7   2      556.83      545.89     13.75 o 
  -3  -7   2      238.89      232.38     10.84 o 
  -2  -7   2      113.84      115.01      3.52 o 
  -1  -7   2      299.21      230.99      5.29 o 
   0  -7   2      948.88     1027.91     17.39 o 
   1  -7   2        2.16        6.16      1.13 o 
   2  -7   2      982.99      981.86     25.92 o 
   3  -7   2     2404.72     2347.12     37.18 o 
   4  -7   2      227.39      228.78      9.06 o 
   5  -7   2     1184.83     1254.90     22.21 o 
   6  -7   2       85.24       77.22      2.13 o 
   7  -7   2      731.99      687.35     12.49 o 
   8  -7   2       65.01       78.35      2.39 o 
   9  -7   2     1169.76     1181.98     16.81 o 
  10  -7   2      531.45      507.00     15.01 o 
  11  -7   2      199.39      191.94      8.11 o 
  12  -7   2       24.04       30.37      3.89 o 
  13  -7   2      253.01      266.04     10.74 o 
  14  -7   2       47.18       50.58      5.49 o 
  15  -7   2        1.50        0.87      3.50 o 
 -11  -6   2       40.92       47.47      5.44 o 
 -10  -6   2      222.02      231.05     10.25 o 
  -9  -6   2       37.24       38.10      4.42 o 
  -8  -6   2        0.30        1.02      2.53 o 
  -7  -6   2       21.71       20.79      3.91 o 
  -6  -6   2     2885.98     2910.11     47.09 o 
  -5  -6   2      929.73      854.06     18.46 o 
  -4  -6   2       27.29       33.96      2.14 o 
  -3  -6   2     1316.24     1241.75     20.98 o 
  -2  -6   2      861.06      927.12     15.96 o 
  -1  -6   2      149.92      203.78      4.65 o 
   0  -6   2      603.23      718.01     12.44 o 
   1  -6   2     3491.38     3312.81     53.69 o 
   2  -6   2      907.16      983.27     16.32 o 
   3  -6   2     5311.07     5577.62     85.85 o 
   4  -6   2      518.25      610.15     14.60 o 
   5  -6   2      678.18      751.07     12.97 o 
   6  -6   2     1305.59     1392.20     18.45 o 
   7  -6   2     1320.88     1369.34     22.80 o 
   8  -6   2       82.90       98.09      2.67 o 
   9  -6   2       40.89       29.76      1.74 o 
  10  -6   2     1601.10     1530.19     37.22 o 
  11  -6   2       53.98       50.68      4.37 o 
  12  -6   2        7.52        9.23      3.11 o 
  13  -6   2       52.91       48.45      4.66 o 
  14  -6   2      220.02      256.37     11.08 o 
  15  -6   2        5.57        3.16      3.26 o 
 -12  -5   2       22.96       24.39      5.00 o 
 -11  -5   2      110.95      121.04      7.53 o 
 -10  -5   2        7.75       11.76      3.55 o 
  -9  -5   2      702.72      686.55     19.97 o 
  -8  -5   2        0.03        1.46      2.43 o 
  -7  -5   2       85.72       94.16      4.13 o 
  -6  -5   2      284.14      277.72      6.66 o 
  -5  -5   2      283.48      266.98      6.22 o 
  -4  -5   2      347.19      350.52      7.36 o 
  -3  -5   2      753.81      704.95     12.56 o 
  -2  -5   2      466.10      523.78      9.53 o 
  -1  -5   2      636.96      751.04     12.82 o 
   0  -5   2      620.58      552.85      9.60 o 
   1  -5   2       10.48       12.62      1.38 o 
   2  -5   2      496.49      546.65      9.40 o 
   3  -5   2      205.31      224.36     10.96 o 
   4  -5   2      893.77      889.32     30.49 o 
   5  -5   2     1943.25     1955.09     25.23 o 
   6  -5   2       98.01       99.09      1.91 o 
   7  -5   2     2326.64     2398.56     31.26 o 
   8  -5   2      839.63      865.04     15.31 o 
   9  -5   2      496.66      521.51     11.10 o 
  10  -5   2      618.37      614.44     17.35 o 
  11  -5   2     1173.00     1177.03     30.03 o 
  12  -5   2      117.86      118.85      6.66 o 
  13  -5   2        2.48        1.36      2.67 o 
  14  -5   2       54.55       54.13      5.10 o 
 -12  -4   2      223.00      262.10     11.47 o 
 -11  -4   2       26.66       19.19      3.50 o 
 -10  -4   2      233.64      210.89      9.14 o 
  -9  -4   2        2.64        2.96      2.43 o 
  -8  -4   2        0.13       -0.97      1.37 o 
  -7  -4   2      163.56      136.91      4.86 o 
  -6  -4   2     2121.69     2047.29     33.45 o 
  -5  -4   2      120.54      110.97      3.38 o 
  -4  -4   2      309.40      376.64      5.74 o 
  -3  -4   2      284.17      253.36      9.28 o 
  -2  -4   2      141.04      142.23      3.40 o 
  -1  -4   2      369.72      403.83     11.15 o 
   0  -4   2      132.33      140.76      3.04 o 
   1  -4   2     1455.81     1493.60     23.54 o 
   2  -4   2     3070.41     2830.10     81.34 o 
   3  -4   2      415.79      361.90      8.53 o 
   4  -4   2      179.57      174.29      2.34 o 
   5  -4   2     4046.93     4277.88     48.88 o 
   6  -4   2        0.05        6.57      4.62 o 
   7  -4   2      618.77      569.39     10.48 o 
   8  -4   2     3518.38     3562.15     56.14 o 
   9  -4   2      223.82      242.13      8.41 o 
  10  -4   2        4.15        3.01      1.99 o 
  11  -4   2      593.71      620.90     17.98 o 
  12  -4   2      260.52      253.40      9.86 o 
  13  -4   2       39.26       47.86      4.86 o 
  14  -4   2      113.68      126.43      7.58 o 
 -13  -3   2       28.70       40.57      5.39 o 
 -12  -3   2      254.18      283.43     11.56 o 
 -11  -3   2        6.85        4.08      2.96 o 
 -10  -3   2      138.88      134.11      6.95 o 
  -9  -3   2       72.49       71.78      3.31 o 
  -8  -3   2     2468.22     2265.69     37.23 o 
  -7  -3   2      983.85      885.51     15.93 o 
  -6  -3   2      419.63      422.29      8.50 o 
  -5  -3   2     4776.38     4731.79     73.58 o 
  -4  -3   2      824.77      891.97     27.48 o 
  -3  -3   2       23.82       42.26      1.73 o 
  -2  -3   2        1.05       -0.44      0.30 o 
  -1  -3   2    19292.87    22319.32    342.34 o 
   0  -3   2        0.73        4.48      0.76 o 
   1  -3   2     9534.19    10160.26    351.14 o 
   2  -3   2        2.27        0.73      1.17 o 
   3  -3   2      457.19      566.08      7.43 o 
   4  -3   2      366.13      399.25      4.96 o 
   5  -3   2     4617.24     4590.85     59.20 o 
   6  -3   2      101.20      128.24      3.28 o 
   7  -3   2     1409.05     1503.83     24.64 o 
   8  -3   2     1364.29     1435.13     42.57 o 
   9  -3   2      238.18      222.06      8.07 o 
  10  -3   2      169.82      189.75      7.63 o 
  11  -3   2        5.92        7.92      2.58 o 
  12  -3   2       94.11       97.23      5.83 o 
  13  -3   2        3.29       -3.30      2.58 o 
  14  -3   2       55.93       64.82      5.78 o 
 -13  -2   2       14.73       14.82      4.23 o 
 -12  -2   2      153.00      142.76      7.63 o 
 -11  -2   2      204.94      172.50      8.11 o 
 -10  -2   2        0.59       -0.58      2.24 o 
  -9  -2   2       49.23       71.96      3.33 o 
  -8  -2   2       12.07       20.82      1.94 o 
  -7  -2   2      240.70      229.20      5.56 o 
  -6  -2   2      305.75      282.38      9.28 o 
  -5  -2   2     8074.02     8155.59    125.20 o 
  -4  -2   2     2390.58     2312.28     72.96 o 
  -3  -2   2     4965.61     5282.79     81.21 o 
  -2  -2   2     1926.57     2308.11     35.92 o 
  -1  -2   2        5.55       10.07      0.62 o 
   0  -2   2    12874.96    14329.94    310.31 o 
   1  -2   2       16.50       14.41      0.53 o 
   2  -2   2     7620.53     8493.14    130.77 o 
   3  -2   2      159.61      163.46      2.25 o 
   4  -2   2     3932.04     4338.09     57.48 o 
   5  -2   2      900.75      932.63     15.39 o 
   6  -2   2     1528.61     1652.42     33.99 o 
   7  -2   2        2.41        1.80      1.00 o 
   8  -2   2      604.31      534.31     10.22 o 
   9  -2   2     1229.75     1182.57     29.20 o 
  10  -2   2        0.09       -1.55      2.04 o 
  11  -2   2       31.84       31.24      3.60 o 
  12  -2   2       42.45       29.35      3.94 o 
  13  -2   2      135.99      139.46      7.48 o 
  14  -2   2       40.32       34.65      4.47 o 
 -14  -1   2      126.67      139.41      8.50 o 
 -13  -1   2        0.08       -2.14      2.96 o 
 -12  -1   2        1.18       -0.29      2.92 o 
 -11  -1   2       46.31       35.33      3.84 o 
 -10  -1   2      379.67      384.63     13.17 o 
  -9  -1   2      805.27      734.66     13.91 o 
  -8  -1   2     1265.79     1220.71     21.01 o 
  -7  -1   2      706.26      720.52     18.39 o 
  -6  -1   2     2104.80     2282.25     36.47 o 
  -5  -1   2     5378.72     5642.77    160.50 o 
  -4  -1   2       34.93       53.17      1.84 o 
  -3  -1   2        4.73        3.45      0.87 o 
  -2  -1   2     6649.63     6914.26    105.64 o 
  -1  -1   2        0.53        2.25      0.26 o 
   0  -1   2      997.12     1078.36     23.66 o 
   1  -1   2     2595.65     2784.59     59.67 o 
   2  -1   2       77.07       69.90      1.61 o 
   3  -1   2     1247.25     1321.79     17.04 o 
   4  -1   2      344.43      326.23      5.91 o 
   5  -1   2      353.74      283.68      5.56 o 
   6  -1   2     1102.93     1160.75     19.21 o 
   7  -1   2     2020.59     1958.54     31.63 o 
   8  -1   2        2.48        2.92      1.60 o 
   9  -1   2     1726.77     1694.67     40.33 o 
  10  -1   2      378.52      338.10     11.37 o 
  11  -1   2        1.14        1.55      2.28 o 
  12  -1   2        4.17        5.73      2.58 o 
  13  -1   2       52.72       46.11      4.96 o 
 -14   0   2      244.47      252.53     11.47 o 
 -13   0   2       11.64        9.72      3.64 o 
 -12   0   2       98.29       88.48      5.93 o 
 -11   0   2        0.48       -2.87      1.94 o 
 -10   0   2      636.87      605.38     13.07 o 
  -9   0   2      835.50      805.41     14.91 o 
  -8   0   2      559.07      546.12     10.62 o 
  -7   0   2     1120.24     1058.14     23.69 o 
  -6   0   2        5.47        2.87      0.93 o 
  -5   0   2      277.97      384.97      7.25 o 
  -4   0   2       60.86       54.89      3.13 o 
  -3   0   2    14073.04    15832.34    265.84 o 
  -2   0   2      205.55      234.68      5.54 o 
  -1   0   2     1038.07     1045.14     19.79 o 
   0   0   2    12029.63    13321.49    294.66 o 
   1   0   2     8554.19     9081.51    178.98 o 
   2   0   2     1327.26     1413.32     15.22 o 
   3   0   2     1145.66     1116.45     17.75 o 
   4   0   2       27.43       18.62      1.07 o 
   5   0   2        1.54       -0.44      1.07 o 
   6   0   2      482.96      539.48      9.84 o 
   7   0   2        0.62        2.75      1.12 o 
   8   0   2        8.98       13.75      2.19 o 
   9   0   2        1.05       -1.17      1.90 o 
  10   0   2     1261.02     1117.21     28.57 o 
  11   0   2       40.77       37.12      3.94 o 
  12   0   2        6.37       10.54      3.45 o 
  13   0   2       91.70       97.77      6.80 o 
 -14   1   2        2.25        6.17      3.64 o 
 -13   1   2       48.02       42.23      4.71 o 
 -12   1   2        4.77        4.42      2.92 o 
 -11   1   2       59.88       53.45      3.16 o 
 -10   1   2      256.15      278.20      6.97 o 
  -9   1   2      842.63      832.12     15.22 o 
  -8   1   2      117.08      159.88      5.25 o 
  -7   1   2        0.07        3.28      1.08 o 
  -6   1   2      470.14      421.69      8.06 o 
  -5   1   2      282.75      286.53      5.69 o 
  -4   1   2       63.15       76.16      2.06 o 
  -3   1   2      542.94      545.78      7.45 o 
  -2   1   2    27420.32    35034.77    429.72 o 
  -1   1   2       64.19       48.98      1.17 o 
   0   1   2     2268.98     2343.92     29.75 o 
   1   1   2      251.81      279.69      8.87 o 
   2   1   2     1119.76     1049.65     13.16 o 
   3   1   2      910.49     1038.71     13.11 o 
   4   1   2     1128.06     1180.01     19.14 o 
   5   1   2     3140.30     3488.64     54.39 o 
   6   1   2        0.43        1.75      0.94 o 
   7   1   2     1592.96     1479.70     35.03 o 
   8   1   2        1.63        5.00      2.33 o 
   9   1   2       28.73       17.69      2.96 o 
  10   1   2       22.50       26.48      3.55 o 
  11   1   2      498.71      448.16     14.72 o 
  12   1   2       21.26       17.64      3.74 o 
  13   1   2        0.81        0.44      3.30 o 
 -15   2   2       11.95        4.37      3.60 o 
 -14   2   2       56.12       55.93      5.54 o 
 -13   2   2       62.74       62.39      5.44 o 
 -12   2   2      512.71      525.17     16.52 o 
 -11   2   2      209.27      236.85      6.44 o 
 -10   2   2      130.30      145.76      6.95 o 
  -9   2   2      216.84      186.98      5.07 o 
  -8   2   2     1319.08     1219.97     20.80 o 
  -7   2   2        0.83       -0.23      0.87 o 
  -6   2   2     3858.51     3975.74     64.75 o 
  -5   2   2      823.77      936.37     12.94 o 
  -4   2   2      383.21      361.31      6.61 o 
  -3   2   2     4345.83     4746.17     58.34 o 
  -2   2   2      964.50     1102.22     14.21 o 
  -1   2   2     6773.38     7270.87     91.16 o 
   0   2   2        5.71        4.63      0.49 o 
   1   2   2    14884.92    16635.68    209.27 o 
   2   2   2      579.51      583.66      9.83 o 
   3   2   2     2510.93     2935.46     35.92 o 
   4   2   2      762.36      804.25     13.66 o 
   5   2   2     3062.41     2877.10    112.34 o 
   6   2   2        1.60        1.21      1.55 o 
   7   2   2     1700.03     1640.44     38.78 o 
   8   2   2        4.79        1.94      2.09 o 
   9   2   2        2.64        0.34      2.38 o 
  10   2   2       53.86       52.67      4.52 o 
  11   2   2      181.88      171.58      8.26 o 
  12   2   2      184.67      200.97      9.33 o 
 -15   3   2       97.52      117.20      7.63 o 
 -14   3   2       31.73       38.00      4.96 o 
 -13   3   2       45.54       46.94      4.62 o 
 -12   3   2      289.79      291.67      7.64 o 
 -11   3   2      221.35      211.54      6.08 o 
 -10   3   2       23.40       23.84      2.20 o 
  -9   3   2      409.14      382.71      8.28 o 
  -8   3   2      239.05      213.39      5.24 o 
  -7   3   2      205.95      199.21      3.91 o 
  -6   3   2      131.42       99.00      2.37 o 
  -5   3   2     6555.85     6919.29    106.24 o 
  -4   3   2       12.66       27.40      1.62 o 
  -3   3   2      292.27      285.38      5.43 o 
  -2   3   2      128.05      118.98      4.15 o 
  -1   3   2     1053.73     1114.67     37.29 o 
   0   3   2      174.59      166.46      5.75 o 
   1   3   2      698.40      598.15      8.28 o 
   2   3   2      115.68      159.98      2.90 o 
   3   3   2      334.96      476.94      5.82 o 
   4   3   2      184.97      207.86      4.69 o 
   5   3   2     1295.63     1318.25     21.94 o 
   6   3   2      797.27      741.21     19.24 o 
   7   3   2       84.41       95.24      5.05 o 
   8   3   2      101.70       86.54      5.10 o 
   9   3   2       11.59       17.78      3.30 o 
  10   3   2        9.39       13.36      3.40 o 
  11   3   2      256.47      286.59     11.42 o 
 -15   4   2       10.96        5.69      3.69 o 
 -14   4   2      205.36      222.16     10.06 o 
 -13   4   2        3.29        5.20      3.30 o 
 -12   4   2       26.20       24.87      2.69 o 
 -11   4   2      117.27      126.36      4.55 o 
 -10   4   2      147.98      160.44      4.91 o 
  -9   4   2       54.27       47.54      3.77 o 
  -8   4   2       18.49       15.28      1.29 o 
  -7   4   2      809.07      775.31     11.26 o 
  -6   4   2      742.04      791.09     13.80 o 
  -5   4   2      144.26      148.72      3.64 o 
  -4   4   2     8466.73     9146.00    111.97 o 
  -3   4   2     1278.55     1348.45     23.69 o 
  -2   4   2      153.90      245.00      4.76 o 
  -1   4   2      611.22      614.67     10.39 o 
   0   4   2      232.61      231.74      4.55 o 
   1   4   2       77.85       70.21      1.75 o 
   2   4   2      330.31      367.60      5.69 o 
   3   4   2        0.07        0.28      0.59 o 
   4   4   2      835.96      889.56     12.56 o 
   5   4   2       15.41       11.78      1.54 o 
   6   4   2     1089.71      978.77     24.83 o 
   7   4   2      168.38      142.13      6.46 o 
   8   4   2       27.69       16.42      3.01 o 
   9   4   2      351.21      308.70     11.27 o 
  10   4   2      111.57      112.05      6.80 o 
  11   4   2        2.83       -0.78      2.96 o 
 -15   5   2        1.15        0.44      3.79 o 
 -14   5   2        1.56        5.30      3.30 o 
 -13   5   2      384.02      411.13     14.43 o 
 -12   5   2      432.20      448.98     10.34 o 
 -11   5   2      152.72      167.64      5.29 o 
 -10   5   2     3339.90     3500.00     56.18 o 
  -9   5   2      487.90      442.94      7.57 o 
  -8   5   2      107.59      101.01      2.81 o 
  -7   5   2      780.09      740.03     16.04 o 
  -6   5   2      519.74      594.48     10.89 o 
  -5   5   2     1526.93     1673.75     21.40 o 
  -4   5   2      449.25      496.63      9.02 o 
  -3   5   2     3937.11     4272.21     66.09 o 
  -2   5   2       62.44       63.10      2.02 o 
  -1   5   2       20.72       18.05      1.21 o 
   0   5   2        5.22        4.22      0.89 o 
   1   5   2      280.24      279.43      5.68 o 
   2   5   2      730.37      767.22     18.65 o 
   3   5   2     1814.75     1694.86     22.55 o 
   4   5   2      312.54      368.07      7.60 o 
   5   5   2      149.35      142.81      6.22 o 
   6   5   2      364.44      330.13     10.98 o 
   7   5   2        7.13       11.03      2.87 o 
   8   5   2      277.48      264.34     10.16 o 
   9   5   2       11.36        8.11      2.96 o 
  10   5   2       44.09       62.39      5.39 o 
 -15   6   2      130.22      146.26      8.84 o 
 -14   6   2       51.29       65.74      5.98 o 
 -13   6   2        9.25        7.21      2.20 o 
 -12   6   2      220.65      265.71      7.33 o 
 -11   6   2        3.95        2.37      1.63 o 
 -10   6   2       48.80       49.88      2.31 o 
  -9   6   2      216.36      219.78      5.69 o 
  -8   6   2      131.54      145.21      4.28 o 
  -7   6   2      937.44      941.20     19.34 o 
  -6   6   2      287.66      287.23      6.22 o 
  -5   6   2     1686.12     1886.89    123.57 o 
  -4   6   2      842.60     1027.33     18.08 o 
  -3   6   2     2073.63     1980.96     56.80 o 
  -2   6   2      210.28      222.72      4.79 o 
  -1   6   2     1055.48     1053.94     17.54 o 
   0   6   2      619.28      546.39     16.62 o 
   1   6   2      354.93      430.08      8.28 o 
   2   6   2      374.99      330.36      6.89 o 
   3   6   2      339.93      324.08      6.82 o 
   4   6   2       99.67       90.77      4.96 o 
   5   6   2       24.58       30.32      3.45 o 
   6   6   2      813.97      789.41     21.57 o 
   7   6   2        6.80       -0.49      2.67 o 
   8   6   2      114.34      118.66      6.80 o 
   9   6   2      213.23      187.61      8.84 o 
 -15   7   2       22.58       28.38      4.96 o 
 -14   7   2        0.59       -0.19      3.30 o 
 -13   7   2      475.19      491.58     11.42 o 
 -12   7   2       17.24       17.25      2.58 o 
 -11   7   2       52.73       59.78      2.66 o 
 -10   7   2      470.23      450.64      9.50 o 
  -9   7   2      677.74      707.21     13.59 o 
  -8   7   2       42.69       42.54      2.65 o 
  -7   7   2       78.27       84.44      3.16 o 
  -6   7   2     2042.24     2095.63     33.95 o 
  -5   7   2      193.72      203.22      4.84 o 
  -4   7   2      824.88      828.35     31.51 o 
  -3   7   2      779.58      810.76     14.10 o 
  -2   7   2      894.03      990.61     16.82 o 
  -1   7   2      240.61      259.28      5.63 o 
   0   7   2      221.64      265.63      5.82 o 
   1   7   2       64.28       69.10      3.89 o 
   2   7   2      206.56      232.02      8.16 o 
   3   7   2      241.45      241.01      8.60 o 
   4   7   2       67.70       62.34      4.47 o 
   5   7   2       71.46       65.79      4.76 o 
   6   7   2      227.10      214.58      8.94 o 
   7   7   2      200.79      214.14      9.33 o 
   8   7   2       45.89       46.16      4.91 o 
   9   7   2        4.00        2.04      3.11 o 
 -15   8   2       18.31       15.84      4.52 o 
 -14   8   2        8.37        4.13      3.64 o 
 -13   8   2      152.35      173.18      5.96 o 
 -12   8   2      362.87      377.64      8.84 o 
 -11   8   2       71.47       68.95      2.88 o 
 -10   8   2      132.01      128.56      3.74 o 
  -9   8   2       43.64       28.41      2.42 o 
  -8   8   2       11.19       16.52      2.06 o 
  -7   8   2       17.42       16.77      2.82 o 
  -6   8   2       16.58       42.70      6.58 o 
  -5   8   2      613.75      542.86     11.44 o 
  -4   8   2     1386.35     1378.20     30.49 o 
  -3   8   2      536.61      592.00     11.61 o 
  -2   8   2      127.19      107.46      3.33 o 
  -1   8   2      944.04      921.40     16.10 o 
   0   8   2     1529.07     1533.59     36.39 o 
   1   8   2     1764.08     1779.65     41.93 o 
   2   8   2      192.22      185.52      7.29 o 
   3   8   2       63.73       78.91      4.96 o 
   4   8   2       55.14       54.42      4.37 o 
   5   8   2      151.37      142.86      7.19 o 
   6   8   2      110.59      118.37      6.80 o 
   7   8   2      131.61      122.89      7.14 o 
   8   8   2       68.25       67.40      5.73 o 
 -13   9   2       67.82       59.67      3.09 o 
 -12   9   2      123.45      133.96      4.19 o 
 -11   9   2      215.74      209.15      5.09 o 
 -10   9   2       98.86      108.08      4.19 o 
  -9   9   2      195.15      182.77      5.39 o 
  -8   9   2      518.02      487.09     10.26 o 
  -7   9   2     2019.75     2069.78     34.14 o 
  -6   9   2       70.41       63.40      2.85 o 
  -5   9   2      329.59      318.11      7.04 o 
  -4   9   2        8.96        4.36      1.51 o 
  -3   9   2      184.53      166.21      4.56 o 
  -2   9   2      123.51      130.86      5.88 o 
  -1   9   2     1471.81     1477.13     35.52 o 
   0   9   2        7.48        9.09      2.53 o 
   1   9   2      280.18      259.77      9.38 o 
   2   9   2      157.22      151.94      6.95 o 
   3   9   2       53.50       49.27      4.42 o 
   4   9   2       90.43       91.98      5.69 o 
   5   9   2        0.12       -2.58      2.67 o 
   6   9   2       86.41       88.05      6.17 o 
   7   9   2        1.83        3.21      3.30 o 
 -13  10   2       64.19       82.39      4.36 o 
 -12  10   2       10.64       13.14      2.70 o 
 -11  10   2      728.32      796.12     22.55 o 
 -10  10   2        0.94       -0.86      1.49 o 
  -9  10   2      204.54      188.88      5.72 o 
  -8  10   2        6.41       10.48      1.91 o 
  -7  10   2      247.29      261.14      6.60 o 
  -5  10   2        0.06       -2.84      1.90 o 
  -4  10   2      134.09      125.80      5.93 o 
  -3  10   2       14.80       23.37      3.06 o 
  -2  10   2       12.94       10.69      2.67 o 
  -1  10   2      461.27      421.97     13.12 o 
   0  10   2       16.47       22.89      3.26 o 
   1  10   2        4.40        5.98      2.82 o 
   2  10   2      203.66      224.44      9.23 o 
   3  10   2       15.12       12.00      3.35 o 
   4  10   2        0.65       -0.49      2.62 o 
   5  10   2      129.80      119.53      7.29 o 
   6  10   2      311.96      345.58     13.41 o 
 -13  11   2        0.02       -0.10      2.16 o 
 -12  11   2       50.48       46.66      7.12 o 
 -11  11   2      310.85      283.77     11.08 o 
 -10  11   2      333.09      346.70     12.44 o 
  -9  11   2       37.35       38.53      4.32 o 
  -8  11   2      456.30      451.46     14.19 o 
  -7  11   2       14.40       11.27      3.01 o 
  -6  11   2       27.62       31.58      3.35 o 
  -5  11   2       41.45       30.56      3.60 o 
  -4  11   2      848.21      732.51     19.97 o 
  -3  11   2      170.07      158.41      7.19 o 
  -2  11   2     1126.71     1094.47     28.18 o 
  -1  11   2      122.12      115.40      6.17 o 
   0  11   2       26.23       22.89      3.60 o 
   1  11   2       25.43       26.58      3.60 o 
   2  11   2        0.31       -0.63      2.77 o 
   3  11   2      344.63      374.20     13.56 o 
   4  11   2        0.60        0.34      3.11 o 
 -13  12   2       23.77       20.55      3.28 o 
 -12  12   2      217.15      250.29     10.79 o 
 -11  12   2       45.42       53.06      5.15 o 
 -10  12   2      388.81      394.22     13.75 o 
  -9  12   2      741.93      753.02     21.57 o 
  -8  12   2       19.60       18.17      3.69 o 
  -7  12   2      601.71      621.63     18.32 o 
  -6  12   2       20.45       18.46      3.26 o 
  -5  12   2      733.79      795.88     22.01 o 
  -4  12   2       26.43       19.44      3.06 o 
  -3  12   2      299.71      307.15     10.98 o 
  -2  12   2        0.04       -3.01      2.33 o 
  -1  12   2       73.58       63.80      5.20 o 
   0  12   2       12.35        9.43      3.16 o 
   1  12   2      210.47      197.04      8.99 o 
   2  12   2       25.30       23.32      4.37 o 
   3  12   2       11.79       11.22      4.03 o 
 -12  13   2        0.01       -0.97      3.30 o 
 -11  13   2      100.61      104.47      6.95 o 
 -10  13   2       82.45       63.31      5.69 o 
  -8  13   2        0.03        1.02      2.87 o 
  -7  13   2      160.52      164.48      8.02 o 
  -6  13   2        2.30       -3.16      2.53 o 
  -5  13   2      307.95      292.86     11.03 o 
  -4  13   2      150.10      137.85      7.09 o 
  -3  13   2        0.36       -0.78      2.62 o 
  -2  13   2      141.14      150.54      7.68 o 
  -1  13   2        0.09        0.73      2.77 o 
   0  13   2       47.53       59.09      5.35 o 
   1  13   2        1.31        2.14      2.82 o 
 -11  14   2        0.03       -1.26      3.11 o 
 -10  14   2        2.65       -0.34      3.40 o 
  -9  14   2       34.74       29.74      3.98 o 
  -8  14   2       74.23       79.45      5.98 o 
  -7  14   2       17.94       15.31      3.79 o 
  -6  14   2        6.69        9.18      3.60 o 
  -5  14   2       94.03       95.04      6.46 o 
  -4  14   2       34.71       32.60      4.32 o 
  -3  14   2        6.58        6.46      3.30 o 
  -2  14   2       45.32       39.36      4.76 o 
  -1  14   2       64.87       67.10      5.93 o 
  -9  15   2      114.11      109.04      7.19 o 
  -8  15   2       41.85       43.54      5.15 o 
  -7  15   2       58.72       65.60      5.93 o 
  -6  15   2       60.97       40.18      4.71 o 
  -5  15   2      257.59      268.18     11.32 o 
  -4  15   2        0.43       -2.96      3.06 o 
   1 -16   3      170.59      181.63      9.48 o 
   2 -16   3        0.05        0.87      3.45 o 
   3 -16   3       19.77       22.59      4.03 o 
   4 -16   3        2.53       -0.58      3.06 o 
   5 -16   3       36.88       32.75      4.66 o 
   7 -16   3       41.39       53.35      5.15 o 
   8 -16   3        3.60        1.21      3.11 o 
   9 -16   3      107.39       99.56      6.56 o 
  10 -16   3        0.45        0.39      2.92 o 
  -1 -15   3        8.07        7.68      4.32 o 
   0 -15   3      160.61      172.84      8.94 o 
   1 -15   3       43.87       49.61      5.49 o 
   2 -15   3      134.18      150.05      7.92 o 
   3 -15   3      312.19      322.06     12.20 o 
   4 -15   3        0.52       -0.63      1.94 o 
   5 -15   3       33.65       36.27      4.59 o 
   6 -15   3        1.68       -1.23      1.67 o 
   7 -15   3      202.58      208.12      8.99 o 
   8 -15   3       34.45       28.04      4.08 o 
   9 -15   3        7.64       13.12      3.79 o 
  10 -15   3      164.18      145.48      8.02 o 
  11 -15   3       24.78       30.18      4.47 o 
  -3 -14   3        3.61        3.45      3.45 o 
  -2 -14   3        3.07        3.94      3.79 o 
  -1 -14   3       73.38       82.90      6.46 o 
   0 -14   3       18.89       24.88      4.71 o 
   1 -14   3      410.95      420.61     14.58 o 
   2 -14   3      270.55      264.99      7.65 o 
   3 -14   3       71.38       66.22      3.54 o 
   4 -14   3      283.51      289.17      9.79 o 
   5 -14   3       80.54       69.52      3.56 o 
   6 -14   3       36.97       36.26      3.74 o 
   7 -14   3        8.74       12.17      2.30 o 
   8 -14   3      214.28      228.52      9.38 o 
   9 -14   3       15.53       11.86      3.35 o 
  10 -14   3       49.65       38.82      4.47 o 
  12 -14   3       66.76       61.42      5.44 o 
  -5 -13   3        1.36        1.51      3.94 o 
  -4 -13   3        2.32        0.73      3.06 o 
  -3 -13   3       63.02       71.23      5.88 o 
  -2 -13   3      236.16      259.28     10.98 o 
  -1 -13   3      132.46      140.28      7.53 o 
   0 -13   3      192.25      192.48      6.11 o 
   1 -13   3        9.01        6.68      2.16 o 
   2 -13   3      360.97      366.92      8.70 o 
   3 -13   3      169.46      159.56      5.17 o 
   4 -13   3      490.65      470.19     10.23 o 
   5 -13   3        1.17       -1.38      1.66 o 
   6 -13   3       41.56       32.42      4.37 o 
   7 -13   3        4.01       -0.12      1.61 o 
   8 -13   3       98.53       98.06      5.78 o 
   9 -13   3       35.08       31.83      3.64 o 
  10 -13   3       21.64       12.29      3.35 o 
  11 -13   3      398.33      451.51     15.21 o 
  12 -13   3        9.76       10.16      3.35 o 
  13 -13   3       45.52       46.60      5.05 o 
  -6 -12   3        4.80        1.80      3.84 o 
  -5 -12   3       20.83       18.22      4.13 o 
  -4 -12   3        2.45        0.49      2.77 o 
  -3 -12   3        3.03        9.38      3.45 o 
  -2 -12   3       24.56       24.59      4.32 o 
  -1 -12   3       76.82       95.01      4.74 o 
   0 -12   3        5.01        6.16      1.97 o 
   1 -12   3      209.56      226.61      6.25 o 
   2 -12   3      643.12      602.12     12.14 o 
   3 -12   3       35.47       27.14      2.30 o 
   4 -12   3        0.51       -1.18      1.38 o 
   5 -12   3      842.53      840.43     15.65 o 
   6 -12   3      247.83      244.37      9.04 o 
   7 -12   3       41.59       56.70      3.23 o 
   8 -12   3      133.88      123.28      4.43 o 
   9 -12   3      878.86      850.20     23.08 o 
  10 -12   3        0.02       -0.24      2.33 o 
  11 -12   3       16.57       20.26      3.69 o 
  12 -12   3      247.69      242.76     10.40 o 
  13 -12   3        2.53       -0.92      3.16 o 
  14 -12   3       79.52       99.86      7.24 o 
  -7 -11   3      220.77      260.84     11.71 o 
  -6 -11   3        6.98       12.29      3.64 o 
  -5 -11   3       57.33       48.54      4.86 o 
  -4 -11   3       43.95       43.98      4.91 o 
  -3 -11   3      563.26      562.98     17.25 o 
  -2 -11   3       92.44       85.04      3.87 o 
  -1 -11   3      304.31      292.37      7.33 o 
   0 -11   3      112.68      102.98      5.98 o 
   1 -11   3       89.22      104.50      3.90 o 
   2 -11   3     1049.43     1050.85     18.71 o 
   3 -11   3        1.78        1.35      1.53 o 
   4 -11   3       28.10       23.52      2.05 o 
   5 -11   3       18.20       19.30      1.94 o 
   6 -11   3     1720.65     1647.88     27.75 o 
   7 -11   3      177.19      176.05      5.69 o 
   8 -11   3      190.15      139.82      4.57 o 
   9 -11   3      247.05      253.26      9.52 o 
  10 -11   3        3.76        3.50      2.58 o 
  11 -11   3        1.52       -0.49      2.48 o 
  12 -11   3      193.26      184.55      8.55 o 
  13 -11   3      111.71      113.75      7.14 o 
  14 -11   3        3.13        7.77      3.79 o 
  -8 -10   3        5.80        2.38      3.74 o 
  -7 -10   3       29.00       25.02      4.86 o 
  -6 -10   3       65.96       66.86      5.35 o 
  -5 -10   3       21.32       24.10      4.23 o 
  -4 -10   3      732.18      767.54     15.18 o 
  -3 -10   3      366.80      425.29      9.63 o 
  -2 -10   3      512.88      506.45     10.65 o 
  -1 -10   3        0.23       -0.73      1.43 o 
   0 -10   3     1502.63     1568.31     26.52 o 
   1 -10   3       69.25       78.64      3.09 o 
   2 -10   3      454.20      487.51      9.72 o 
   3 -10   3     1625.88     1516.64     25.37 o 
   4 -10   3        4.57       -0.08      1.31 o 
   5 -10   3      242.01      211.24      5.61 o 
   6 -10   3      132.56      130.47      4.04 o 
   7 -10   3     1307.29     1246.98     21.49 o 
   8 -10   3      221.33      224.35      5.88 o 
   9 -10   3      707.85      727.99     19.87 o 
  10 -10   3       18.23       21.23      3.06 o 
  11 -10   3      176.92      179.79      8.11 o 
  12 -10   3       22.96       20.41      3.45 o 
  13 -10   3      326.46      366.33     13.41 o 
  14 -10   3        7.96        2.28      3.35 o 
  -9  -9   3        7.36        4.86      3.74 o 
  -8  -9   3       16.38       15.84      4.13 o 
  -7  -9   3      134.40      129.50      7.34 o 
  -6  -9   3      256.57      260.89     10.40 o 
  -5  -9   3        7.90        9.32      1.97 o 
  -4  -9   3       64.44       60.03      3.55 o 
  -3  -9   3      115.87      115.42     10.42 o 
  -2  -9   3        0.05        4.00      3.26 o 
  -1  -9   3      227.71      231.43     10.74 o 
   0  -9   3      244.90      220.40      5.41 o 
   1  -9   3       53.83       64.52      3.01 o 
   2  -9   3      282.98      243.98      5.65 o 
   3  -9   3     2104.31     2053.78     33.21 o 
   4  -9   3      470.64      457.55      8.95 o 
   5  -9   3      215.25      236.51      5.50 o 
   6  -9   3      193.42      202.83      5.07 o 
   7  -9   3      701.70      679.14     12.68 o 
   8  -9   3        4.51        0.62      1.29 o 
   9  -9   3      470.32      426.92     13.12 o 
  10  -9   3        1.41        0.53      2.24 o 
  11  -9   3        1.08        4.32      2.38 o 
  12  -9   3      105.24      101.94      6.27 o 
  13  -9   3        4.71        1.51      2.62 o 
  14  -9   3       18.51       10.40      3.79 o 
 -10  -8   3       23.37       27.55      5.00 o 
  -9  -8   3       43.51       48.98      5.25 o 
  -8  -8   3       62.12       59.09      5.05 o 
  -7  -8   3        2.25        4.37      3.01 o 
  -6  -8   3        4.22        1.85      1.63 o 
  -5  -8   3      663.87      658.39     13.04 o 
  -4  -8   3      418.95      422.98      9.19 o 
  -3  -8   3      275.13      292.67      6.85 o 
  -2  -8   3      489.82      499.60      9.93 o 
  -1  -8   3        4.95       13.12      1.56 o 
   0  -8   3     1149.90     1198.70     22.89 o 
   1  -8   3       78.79       87.79      2.85 o 
   2  -8   3       79.60       83.76      2.73 o 
   3  -8   3       20.75       16.82      1.80 o 
   4  -8   3     1631.09     1553.08     25.36 o 
   5  -8   3       98.93      110.61      4.54 o 
   6  -8   3       44.13       42.72      2.92 o 
   7  -8   3        2.94        0.76      1.13 o 
   8  -8   3     1479.60     1379.49     23.38 o 
   9  -8   3        3.22        0.44      2.04 o 
  10  -8   3      182.35      168.56      7.29 o 
  11  -8   3       17.20       17.30      3.21 o 
  12  -8   3        0.06       -0.10      2.58 o 
  13  -8   3        8.37        7.63      3.11 o 
  14  -8   3       45.96       52.09      5.30 o 
 -10  -7   3        0.22       -3.26      2.58 o 
  -9  -7   3        8.38        9.57      3.40 o 
  -8  -7   3       50.26       40.77      4.18 o 
  -7  -7   3      111.59      121.54      4.52 o 
  -6  -7   3      452.15      478.14     22.30 o 
  -5  -7   3       97.66       99.62      3.81 o 
  -4  -7   3       39.57       37.98      2.33 o 
  -3  -7   3       96.53      102.07      3.42 o 
  -2  -7   3      390.26      368.76      7.61 o 
  -1  -7   3       46.59       63.35      2.39 o 
   0  -7   3      412.35      396.12      8.58 o 
   1  -7   3       65.37       83.84      2.65 o 
   2  -7   3     4905.57     5089.39     78.63 o 
   3  -7   3      192.99      149.81      3.69 o 
   4  -7   3      710.57      609.48     10.81 o 
   5  -7   3        4.50        6.87      1.05 o 
   6  -7   3      214.75      220.08      3.91 o 
   7  -7   3      149.50      122.53      3.78 o 
   8  -7   3      218.21      211.90      4.30 o 
   9  -7   3      642.04      650.78     17.74 o 
  10  -7   3      483.58      483.14     14.48 o 
  11  -7   3      893.01      931.98     24.88 o 
  12  -7   3        0.06       -0.78      2.43 o 
  13  -7   3       47.76       43.68      4.66 o 
  14  -7   3       18.97       20.80      4.37 o 
 -11  -6   3        2.73       -0.78      3.40 o 
 -10  -6   3        1.47        2.62      3.11 o 
  -9  -6   3        0.04       -3.72      2.48 o 
  -8  -6   3      669.90      690.08     13.85 o 
  -7  -6   3      171.21      178.15      5.36 o 
  -6  -6   3     2134.48     2107.42     85.91 o 
  -5  -6   3        0.00       -1.83      1.22 o 
  -4  -6   3      291.84      278.84      6.37 o 
  -3  -6   3      760.57      790.86     14.07 o 
  -2  -6   3      598.55      580.51     10.65 o 
  -1  -6   3      858.84      949.98     16.06 o 
   0  -6   3      508.24      478.53      8.73 o 
   1  -6   3     3294.36     3558.08     55.23 o 
   2  -6   3      529.41      556.35      9.72 o 
   3  -6   3     1876.75     1985.47     31.40 o 
   4  -6   3     2517.10     2534.33     39.81 o 
   5  -6   3     5564.51     6078.79    122.28 o 
   6  -6   3     1349.04     1328.91     17.71 o 
   7  -6   3       34.16       36.52      1.27 o 
   8  -6   3       70.65       68.66      2.18 o 
   9  -6   3      546.53      578.38     16.04 o 
  10  -6   3      198.41      190.48      7.77 o 
  11  -6   3        3.62        7.73      2.62 o 
  12  -6   3       61.78       55.98      4.52 o 
  13  -6   3       10.98        9.77      3.40 o 
  14  -6   3        0.60        1.51      3.26 o 
 -12  -5   3       86.59       99.27      7.00 o 
 -11  -5   3       53.67       50.83      5.30 o 
 -10  -5   3       92.11      111.27      6.56 o 
  -9  -5   3       32.37       33.24      4.03 o 
  -8  -5   3      161.56      144.34      4.77 o 
  -7  -5   3     1785.34     1700.00     28.76 o 
  -6  -5   3      146.76      150.43      4.53 o 
  -5  -5   3        8.57        9.49      1.49 o 
  -4  -5   3      440.47      440.95      8.68 o 
  -3  -5   3      503.08      564.57     10.38 o 
  -2  -5   3        7.24       12.28      4.08 o 
  -1  -5   3      931.47     1247.40     20.32 o 
   0  -5   3       79.06       99.87      2.54 o 
   1  -5   3      157.64      196.92      4.04 o 
   2  -5   3    11016.77    11485.30    175.62 o 
   3  -5   3       98.30      121.62      3.98 o 
   4  -5   3       67.80       70.70      2.94 o 
   5  -5   3      582.72      586.83      7.89 o 
   6  -5   3      565.02      531.34      6.73 o 
   7  -5   3      319.49      321.57      5.40 o 
   8  -5   3        2.49        0.92      1.08 o 
   9  -5   3      137.24      125.37      5.78 o 
  10  -5   3      141.10      139.80      6.46 o 
  11  -5   3       37.06       32.94      3.69 o 
  12  -5   3       45.78       55.73      4.71 o 
  13  -5   3      412.15      469.29     15.60 o 
  14  -5   3       28.11       35.52      4.76 o 
 -12  -4   3       39.27       33.19      4.81 o 
 -11  -4   3      165.16      161.13      8.21 o 
 -10  -4   3        0.75        2.92      2.92 o 
  -9  -4   3        0.08       -0.71      1.51 o 
  -8  -4   3      862.86      789.73     14.96 o 
  -7  -4   3      189.27      162.34      7.34 o 
  -6  -4   3        0.13        1.96      1.29 o 
  -5  -4   3       52.14       43.78      2.16 o 
  -4  -4   3      375.04      344.05      6.97 o 
  -3  -4   3       11.62       18.68      1.92 o 
  -2  -4   3     3156.22     3508.08     42.84 o 
  -1  -4   3       25.76       36.30      1.41 o 
   0  -4   3     4360.52     4524.26    110.47 o 
   1  -4   3     1198.65     1160.42     36.42 o 
   2  -4   3     2570.30     2742.25     42.38 o 
   3  -4   3     3473.57     3973.75    141.89 o 
   4  -4   3        6.80       19.51      1.23 o 
   5  -4   3      281.13      275.25      3.79 o 
   6  -4   3      724.24      747.79     10.44 o 
   7  -4   3     1721.47     1806.38     29.22 o 
   8  -4   3       47.34       40.62      3.06 o 
   9  -4   3     1225.31     1136.99     28.04 o 
  10  -4   3       10.97       15.60      2.87 o 
  11  -4   3       25.16       30.86      3.45 o 
  12  -4   3       82.80       71.82      5.20 o 
  13  -4   3      321.39      375.12     13.41 o 
  14  -4   3       33.00       39.02      4.71 o 
 -13  -3   3       46.75       38.68      5.20 o 
 -12  -3   3       90.50       77.21      5.83 o 
 -11  -3   3       51.57       42.18      4.57 o 
 -10  -3   3      336.62      334.51      8.23 o 
  -9  -3   3       95.64       97.44      3.81 o 
  -8  -3   3       33.14       39.06      2.51 o 
  -7  -3   3     1310.80     1288.02     22.04 o 
  -6  -3   3     4441.18     4233.24    140.36 o 
  -5  -3   3      399.18      427.52      8.31 o 
  -4  -3   3      793.22      668.29     11.75 o 
  -3  -3   3      156.33      172.65      3.85 o 
  -2  -3   3     2213.89     2270.14     35.53 o 
  -1  -3   3      824.69      810.14     10.33 o 
   0  -3   3       19.48       22.65      0.94 o 
   1  -3   3    11664.67    13708.05    210.47 o 
   2  -3   3      497.78      455.37      7.33 o 
   3  -3   3     5695.37     5509.84     84.32 o 
   4  -3   3      576.06      576.83      6.87 o 
   5  -3   3      222.76      220.35      3.68 o 
   6  -3   3       16.06        9.27      1.06 o 
   7  -3   3      357.84      314.28      6.48 o 
   8  -3   3        0.51        2.53      1.70 o 
   9  -3   3      115.13      116.33      5.54 o 
  10  -3   3       40.91       32.22      3.26 o 
  11  -3   3      202.90      201.07      8.26 o 
  12  -3   3       14.41       20.17      3.35 o 
  13  -3   3       14.62        9.04      3.35 o 
  14  -3   3        4.55        1.36      3.01 o 
 -13  -2   3       24.38       30.76      4.71 o 
 -12  -2   3      577.22      625.90     19.29 o 
 -11  -2   3        3.50        5.49      2.96 o 
 -10  -2   3      329.58      307.63      7.69 o 
  -9  -2   3      779.99      756.69     14.46 o 
  -8  -2   3       32.29       33.29      2.30 o 
  -7  -2   3        0.04        0.54      1.08 o 
  -6  -2   3      691.23      629.99     11.58 o 
  -5  -2   3        0.00        4.39      1.03 o 
  -4  -2   3      207.73      221.48      8.41 o 
  -3  -2   3     7268.10     7122.24    109.06 o 
  -2  -2   3     6668.70     6695.15    102.39 o 
  -1  -2   3    11803.74    14523.37    298.04 o 
   0  -2   3     5575.84     5374.34     64.95 o 
   1  -2   3     6428.27     6913.62    132.05 o 
   2  -2   3       79.87       72.63      1.61 o 
   3  -2   3      872.12      920.97     12.04 o 
   4  -2   3     2371.76     2451.25     37.01 o 
   5  -2   3     1184.76     1330.44     21.39 o 
   6  -2   3     2111.99     2294.07     36.27 o 
   7  -2   3       76.66       68.67      2.92 o 
   8  -2   3      195.10      199.90      7.19 o 
   9  -2   3      657.81      634.21     17.35 o 
  10  -2   3       54.52       47.81      3.89 o 
  11  -2   3      156.35      145.53      7.09 o 
  12  -2   3       61.12       52.58      4.52 o 
  13  -2   3       30.41       26.34      3.98 o 
 -14  -1   3       24.06       29.54      4.62 o 
 -13  -1   3       81.61       79.11      6.22 o 
 -12  -1   3      185.55      194.66      8.99 o 
 -11  -1   3        7.90        8.53      2.15 o 
 -10  -1   3       24.68       27.78      2.46 o 
  -9  -1   3        5.45        3.57      1.58 o 
  -8  -1   3       32.65       24.04      3.21 o 
  -7  -1   3       35.65       22.58      2.48 o 
  -6  -1   3      102.61       72.12      2.53 o 
  -5  -1   3      190.98      224.57      9.82 o 
  -4  -1   3     1152.96     1196.99     19.43 o 
  -3  -1   3      142.78      155.52      3.26 o 
  -2  -1   3     6591.21     6863.79    105.02 o 
  -1  -1   3     2159.31     2282.89     30.27 o 
   0  -1   3       83.02       81.55      3.94 o 
   1  -1   3       33.01       27.19      1.34 o 
   2  -1   3      816.47      954.47     12.00 o 
   3  -1   3     8924.17     9471.91    118.27 o 
   4  -1   3      240.64      260.11      7.51 o 
   5  -1   3     3434.80     3422.65     53.14 o 
   6  -1   3      389.74      360.19      6.94 o 
   7  -1   3     1429.83     1324.55     31.29 o 
   8  -1   3        0.64        0.58      1.65 o 
   9  -1   3      682.90      731.83     19.63 o 
  10  -1   3      183.43      191.26      7.82 o 
  11  -1   3      161.94      184.26      8.07 o 
  12  -1   3       40.76       36.88      4.18 o 
  13  -1   3       12.69       15.26      3.60 o 
 -14   0   3       45.86       46.31      5.25 o 
 -13   0   3      101.46      107.29      7.00 o 
 -12   0   3      442.33      400.44     13.85 o 
 -11   0   3      101.64      120.87      4.54 o 
 -10   0   3     1912.10     1817.38     30.75 o 
  -9   0   3       21.79       19.21      2.02 o 
  -8   0   3     1155.96     1097.79     23.42 o 
  -7   0   3      764.55      753.21     13.49 o 
  -6   0   3        3.00       16.34      1.70 o 
  -5   0   3      448.98      474.65      8.64 o 
  -4   0   3     2564.90     2616.87     55.93 o 
  -3   0   3       63.55       58.80      2.11 o 
  -2   0   3     2369.80     2619.58     34.42 o 
  -1   0   3     2487.10     2747.25     34.28 o 
   0   0   3    23183.18    28763.86    386.53 o 
   1   0   3     2746.82     2765.89     54.48 o 
   2   0   3     1726.57     2031.19     25.00 o 
   3   0   3      324.24      357.14      6.16 o 
   4   0   3      211.22      188.65      3.88 o 
   5   0   3     1394.93     1349.23     21.85 o 
   6   0   3       13.68        7.75      2.14 o 
   7   0   3      491.23      485.18     13.31 o 
   8   0   3      783.61      737.76     19.34 o 
   9   0   3      340.93      351.31     11.32 o 
  10   0   3       49.48       28.67      3.45 o 
  11   0   3       32.64       27.99      3.69 o 
  12   0   3        2.65       -3.60      2.62 o 
  13   0   3       14.19       15.65      4.03 o 
 -13   1   3      111.83      100.54      6.61 o 
 -12   1   3      161.32      143.95      5.10 o 
 -11   1   3      259.24      232.39      6.49 o 
 -10   1   3        5.15       -0.80      1.63 o 
  -9   1   3       78.70       86.52      4.20 o 
  -8   1   3      999.57     1061.39     40.94 o 
  -7   1   3      153.41      158.58      6.75 o 
  -6   1   3     1220.73     1367.91     59.45 o 
  -5   1   3      100.60      145.72      3.49 o 
  -4   1   3      998.64      876.61     12.07 o 
  -3   1   3       52.27       65.14      1.51 o 
  -2   1   3     2014.76     2068.99     25.72 o 
  -1   1   3       50.38       35.86      1.12 o 
   0   1   3     1948.86     2072.36     26.45 o 
   1   1   3      473.14      446.66      7.35 o 
   2   1   3     2289.27     2466.14     30.10 o 
   3   1   3     2671.71     2683.07     32.85 o 
   4   1   3       49.63       66.55      5.44 o 
   5   1   3      874.37      815.87     13.91 o 
   6   1   3       34.92       47.57      3.06 o 
   7   1   3       65.50       57.53      3.69 o 
   8   1   3      213.86      197.04      7.63 o 
   9   1   3      740.42      726.29     19.97 o 
  10   1   3      118.75      102.38      5.83 o 
  11   1   3        5.42        5.00      2.92 o 
  12   1   3       31.20       32.65      4.32 o 
 -15   2   3       82.01       64.87      5.98 o 
 -14   2   3       46.64       58.50      5.73 o 
 -13   2   3       29.56       29.79      4.08 o 
 -12   2   3      398.42      409.32      9.72 o 
 -11   2   3      341.32      316.23      7.85 o 
 -10   2   3      455.60      430.78      9.43 o 
  -9   2   3        1.81        0.72      1.34 o 
  -8   2   3       42.07       28.23      2.77 o 
  -7   2   3      145.39      130.47      7.31 o 
  -6   2   3      986.11     1033.56     14.20 o 
  -5   2   3      618.91      619.85      8.85 o 
  -4   2   3     3126.64     2875.56     88.07 o 
  -3   2   3     1066.94     1261.77     16.09 o 
  -2   2   3      739.87      731.96     11.38 o 
  -1   2   3     2441.98     2663.40     34.43 o 
   0   2   3     1605.14     1656.07     18.42 o 
   1   2   3     1755.02     1863.70     24.97 o 
   2   2   3      476.98      433.55      6.25 o 
   3   2   3     4795.09     4782.40     58.04 o 
   4   2   3     2108.18     2396.69     43.26 o 
   5   2   3        1.52        6.27      1.75 o 
   6   2   3        1.33        1.36      1.51 o 
   7   2   3      228.06      233.92      8.21 o 
   8   2   3      721.99      637.57     17.69 o 
   9   2   3      941.71      972.60     25.51 o 
  10   2   3       44.26       27.70      3.64 o 
  11   2   3       82.46       81.49      5.83 o 
  12   2   3        1.37        2.82      3.11 o 
 -15   3   3       52.40       58.89      5.78 o 
 -14   3   3        2.30        1.65      3.06 o 
 -13   3   3        1.17       -0.90      2.45 o 
 -12   3   3       31.27       38.44      2.83 o 
 -11   3   3      232.09      243.75      6.68 o 
 -10   3   3     1915.17     1911.46     32.11 o 
  -9   3   3       25.85       29.93      2.72 o 
  -8   3   3       29.33       21.87      3.11 o 
  -7   3   3      117.73      122.68      2.89 o 
  -6   3   3     4851.05     4993.46     63.21 o 
  -5   3   3       77.15       95.81      2.73 o 
  -4   3   3      191.89      153.69      2.95 o 
  -3   3   3     7386.36     8049.94    100.65 o 
  -2   3   3      477.34      504.45      9.41 o 
  -1   3   3      902.49      875.58     14.14 o 
   0   3   3     2130.56     2127.02     28.56 o 
   1   3   3      538.73      493.79     11.21 o 
   2   3   3      897.06      950.17     12.89 o 
   3   3   3     1369.72     1468.17     16.31 o 
   4   3   3      224.95      209.36      3.51 o 
   5   3   3      563.54      617.40     16.23 o 
   6   3   3      316.55      337.95     10.50 o 
   7   3   3     2942.65     2876.16     65.65 o 
   8   3   3        0.88       -3.06      2.04 o 
   9   3   3       13.24       16.38      3.30 o 
  10   3   3       96.74       87.08      5.78 o 
  11   3   3       20.05       27.02      4.03 o 
 -15   4   3       12.82        9.57      4.42 o 
 -14   4   3        3.48        6.61      3.60 o 
 -13   4   3      103.12       83.57      4.26 o 
 -12   4   3      135.89      129.66      7.17 o 
 -11   4   3      119.96      105.52      4.17 o 
 -10   4   3      161.90      159.90      7.56 o 
  -9   4   3       86.37       68.03      2.97 o 
  -8   4   3       87.89       99.89      2.74 o 
  -7   4   3      429.59      467.72      9.63 o 
  -6   4   3     1111.20     1135.41     19.05 o 
  -5   4   3       23.87       28.11      2.82 o 
  -4   4   3      709.68      759.86     12.92 o 
  -3   4   3     4355.22     4865.93     94.24 o 
  -2   4   3       61.36       52.38      1.73 o 
  -1   4   3     2754.05     2941.55     45.66 o 
   0   4   3      288.25      299.01      5.63 o 
   1   4   3     1555.72     1500.05     19.75 o 
   2   4   3       26.62       36.29      1.39 o 
   3   4   3      393.55      363.89      4.79 o 
   4   4   3      323.53      307.05      9.89 o 
   5   4   3      118.82      130.38      9.14 o 
   6   4   3        2.47       -0.44      2.14 o 
   7   4   3      111.30      116.04      5.93 o 
   8   4   3        9.24        2.53      2.62 o 
   9   4   3       35.95       44.17      4.37 o 
  10   4   3        0.33        1.80      2.96 o 
 -15   5   3      365.06      412.30     15.50 o 
 -14   5   3      133.06      143.88      8.16 o 
 -13   5   3        0.37       -2.45      1.87 o 
 -12   5   3       75.46       80.54      3.87 o 
 -11   5   3      357.00      355.80      8.50 o 
 -10   5   3        0.29        2.82      1.58 o 
  -9   5   3      588.82      541.16      8.86 o 
  -8   5   3     1513.82     1391.85     19.28 o 
  -7   5   3        0.17        5.57      1.53 o 
  -6   5   3       13.57        4.12      0.77 o 
  -5   5   3     1380.69     1461.80     18.91 o 
  -4   5   3       26.72       23.49      3.98 o 
  -3   5   3       32.77       47.76      1.81 o 
  -2   5   3     1448.35     1256.53     20.43 o 
  -1   5   3     4861.39     5364.99    115.99 o 
   0   5   3       37.78       23.84      1.63 o 
   1   5   3      944.59      900.27     21.38 o 
   2   5   3      118.36       99.13      3.04 o 
   3   5   3      155.83      130.09      3.69 o 
   4   5   3      389.20      411.34      8.43 o 
   5   5   3      554.81      540.09     15.40 o 
   6   5   3      157.45      146.94      6.66 o 
   7   5   3       10.04        8.89      2.72 o 
   8   5   3        0.80        1.65      2.48 o 
   9   5   3      199.79      194.56      8.89 o 
  10   5   3       26.67       23.76      4.47 o 
 -14   6   3      482.01      511.62     17.30 o 
 -13   6   3       38.96       32.17      3.11 o 
 -12   6   3       37.76       43.33      3.04 o 
 -11   6   3      429.50      446.85     12.51 o 
 -10   6   3      207.47      243.95      5.28 o 
  -9   6   3      453.90      449.36      7.76 o 
  -8   6   3     1975.59     2017.89     33.19 o 
  -7   6   3       38.10       42.22      2.27 o 
  -6   6   3     1271.56     1286.37     17.20 o 
  -5   6   3      212.63      248.84      5.51 o 
  -4   6   3     1587.49     1690.65     32.09 o 
  -3   6   3      648.14      647.43     12.46 o 
  -2   6   3      675.76      602.04     10.72 o 
  -1   6   3     1270.86     1252.63     20.60 o 
   0   6   3       88.34       92.14      3.01 o 
   1   6   3      757.91      781.88     19.53 o 
   2   6   3      455.86      436.79     12.44 o 
   3   6   3       16.61       15.65      1.69 o 
   4   6   3      597.01      587.42     16.38 o 
   5   6   3     1414.21     1363.13     33.63 o 
   6   6   3       13.01       21.04      3.30 o 
   7   6   3       86.58       80.66      5.49 o 
   8   6   3      113.10      129.98      7.34 o 
   9   6   3      144.71      129.93      7.68 o 
 -14   7   3      254.64      295.97     12.00 o 
 -13   7   3       56.34       47.52      5.27 o 
 -12   7   3       30.00       28.25      2.78 o 
 -11   7   3        0.56       -0.40      1.45 o 
 -10   7   3      366.93      345.20      6.68 o 
  -9   7   3        0.30       -0.75      1.27 o 
  -8   7   3        0.73        3.47      1.49 o 
  -7   7   3     1237.37     1141.28     19.77 o 
  -6   7   3       11.75        7.92      1.46 o 
  -5   7   3      282.22      315.45      8.07 o 
  -4   7   3      145.70      162.83      4.17 o 
  -3   7   3      270.90      265.42      5.77 o 
  -2   7   3      300.90      281.74      6.01 o 
  -1   7   3     1796.24     1846.71     42.52 o 
   0   7   3       47.20       44.41      3.16 o 
   1   7   3       42.17       52.14      3.55 o 
   2   7   3        6.91        9.43      2.43 o 
   3   7   3       23.18       14.87      2.87 o 
   4   7   3        0.10       -3.57      2.38 o 
   5   7   3      291.97      254.86      9.62 o 
   6   7   3       44.21       41.93      4.13 o 
   7   7   3       10.42        7.97      3.21 o 
   8   7   3      148.81      154.62      8.21 o 
 -14   8   3        0.98        0.63      3.06 o 
 -13   8   3       10.58       10.45      3.55 o 
 -12   8   3       90.68       92.74      4.54 o 
 -11   8   3      324.27      352.04      7.08 o 
 -10   8   3      221.98      201.65      4.77 o 
  -9   8   3      170.94      142.84      4.62 o 
  -8   8   3       48.86       59.77      3.02 o 
  -7   8   3      606.05      612.14     11.84 o 
  -6   8   3      126.71      138.92      4.16 o 
  -5   8   3        0.02        1.07      1.06 o 
  -4   8   3     1275.92     1110.18     19.05 o 
  -3   8   3      111.02      129.30      5.49 o 
  -2   8   3      374.93      398.01     11.66 o 
  -1   8   3      241.36      238.68      8.21 o 
   0   8   3      136.93      125.12      5.69 o 
   1   8   3      393.28      392.33     12.05 o 
   2   8   3       22.67       17.88      2.62 o 
   3   8   3      147.31      152.58      6.95 o 
   4   8   3       62.51       76.43      5.30 o 
   5   8   3       61.82       66.57      5.00 o 
   6   8   3        0.48       -3.94      2.62 o 
   7   8   3      235.47      254.04     10.74 o 
 -14   9   3       35.30       39.99      5.05 o 
 -13   9   3        7.40        9.42      2.61 o 
 -12   9   3      205.02      228.95      6.89 o 
 -11   9   3       44.63       54.03      3.37 o 
 -10   9   3      313.89      341.89     11.90 o 
  -9   9   3       91.76       90.19      5.30 o 
  -8   9   3       77.71       62.54      4.42 o 
  -7   9   3        9.18       12.15      2.72 o 
  -6   9   3        0.23       -0.05      1.80 o 
  -5   9   3      331.93      347.52     10.93 o 
  -4   9   3      358.45      303.65      9.86 o 
  -3   9   3      173.84      190.96      7.29 o 
  -2   9   3      188.27      203.94      7.68 o 
  -1   9   3       40.49       51.02      3.89 o 
   0   9   3      113.39      104.62      5.35 o 
   1   9   3       42.45       43.20      3.89 o 
   2   9   3      421.73      432.71     13.65 o 
   3   9   3     1212.73     1230.09     31.39 o 
   4   9   3       25.40       30.76      3.89 o 
   5   9   3        1.44        0.44      2.72 o 
   6   9   3      127.27      141.50      8.02 o 
 -14  10   3      128.78      138.16     11.86 o 
 -13  10   3       29.07       28.71      4.11 o 
 -12  10   3      223.37      241.66      7.37 o 
 -11  10   3       61.33       60.45      5.20 o 
 -10  10   3       19.97       20.85      3.60 o 
  -9  10   3      129.14       94.51      5.64 o 
  -8  10   3        6.34        6.17      2.38 o 
  -7  10   3        0.22        0.92      1.90 o 
  -6  10   3       44.64       39.21      3.64 o 
  -5  10   3       26.91       17.15      2.72 o 
  -4  10   3      468.92      443.78     13.46 o 
  -3  10   3      210.16      201.65      7.82 o 
  -2  10   3       60.68       42.32      3.84 o 
  -1  10   3      256.02      246.21      9.14 o 
   0  10   3      403.77      436.11     13.70 o 
   1  10   3      521.28      491.74     15.21 o 
   2  10   3       14.26       16.72      3.64 o 
   3  10   3       17.51       19.58      3.55 o 
   4  10   3        7.60       15.84      3.64 o 
   5  10   3        3.16       -0.15      3.30 o 
 -13  11   3       59.16       57.01      3.98 o 
 -12  11   3       44.13       38.68      3.18 o 
 -11  11   3       42.01       27.11      4.28 o 
 -10  11   3       63.37       62.88      5.30 o 
  -9  11   3      215.36      233.68      9.57 o 
  -8  11   3      280.88      293.98     10.74 o 
  -7  11   3       35.81       22.50      3.21 o 
  -6  11   3       28.53       27.21      3.26 o 
  -5  11   3        6.07        5.44      2.24 o 
  -4  11   3      237.30      217.69      8.65 o 
  -3  11   3       41.38       35.96      3.69 o 
  -2  11   3      968.10      957.00     25.32 o 
  -1  11   3        3.90        5.35      2.82 o 
   0  11   3      107.86       97.09      6.03 o 
   1  11   3       25.60       19.00      3.79 o 
   2  11   3       21.18       18.32      3.35 o 
   3  11   3       24.70       25.95      4.23 o 
   4  11   3       21.23       19.19      4.23 o 
 -13  12   3        2.51        2.94      2.41 o 
 -12  12   3      341.68      365.75     13.85 o 
 -11  12   3        1.06        3.89      3.45 o 
 -10  12   3      493.59      520.46     16.86 o 
  -9  12   3       15.57       11.86      3.40 o 
  -8  12   3      136.10      130.08      6.85 o 
  -7  12   3       73.83       76.82      5.49 o 
  -6  12   3      127.99      106.07      6.03 o 
  -5  12   3        0.23       -3.11      2.19 o 
  -4  12   3       67.93       60.93      4.81 o 
  -3  12   3       20.95       16.91      3.21 o 
  -2  12   3        0.16       -0.05      2.33 o 
  -1  12   3       14.41       20.26      3.84 o 
   0  12   3      102.15      107.82      6.46 o 
   1  12   3       45.64       37.76      4.66 o 
   2  12   3       36.81       51.26      5.20 o 
 -12  13   3       17.94       22.21      4.76 o 
 -11  13   3       78.66       62.34      5.73 o 
 -10  13   3        6.49        8.07      3.64 o 
  -9  13   3        7.37        7.05      3.50 o 
  -8  13   3       23.61       19.10      3.45 o 
  -7  13   3       83.14       93.39      6.12 o 
  -6  13   3        0.23       -2.87      2.28 o 
  -5  13   3       22.55       27.79      4.13 o 
  -4  13   3       55.30       65.79      5.25 o 
  -3  13   3      136.00      128.48      7.14 o 
  -2  13   3      205.29      220.56      9.62 o 
  -1  13   3       14.23       18.66      4.08 o 
   0  13   3       49.29       57.58      5.39 o 
 -10  14   3      126.76      121.38      7.53 o 
  -9  14   3       70.10       68.81      5.73 o 
  -8  14   3        0.10        0.24      2.87 o 
  -7  14   3        0.77       -1.12      2.87 o 
  -6  14   3      120.11       91.01      6.22 o 
  -5  14   3       84.91       90.96      6.41 o 
  -4  14   3       43.62       50.53      5.00 o 
  -3  14   3        0.87        0.39      2.72 o 
  -2  14   3        2.79        3.30      3.16 o 
   7 -17   4       81.54       92.52      6.32 o 
   8 -17   4      179.65      187.90      9.28 o 
   0 -16   4       18.13       19.44      4.57 o 
   1 -16   4        0.00       -3.50      3.60 o 
   4 -16   4      215.85      233.04     10.06 o 
   5 -16   4       46.20       41.74      4.52 o 
   6 -16   4       13.00       10.30      3.50 o 
   7 -16   4       19.28       21.77      4.23 o 
   9 -16   4       70.77       71.14      5.93 o 
  10 -16   4        3.48        2.43      3.16 o 
  -2 -15   4       33.28       42.66      5.54 o 
  -1 -15   4       85.57      103.74      7.09 o 
   0 -15   4       66.01       77.79      6.32 o 
   1 -15   4        1.22        0.39      3.40 o 
   2 -15   4       61.50       62.08      3.81 o 
   3 -15   4        5.33        4.03      2.20 o 
   4 -15   4       51.90       47.62      3.22 o 
   5 -15   4        1.06        0.78      2.87 o 
   6 -15   4       61.43       61.32      5.05 o 
   7 -15   4       25.56       25.90      3.89 o 
   8 -15   4       36.90       35.67      4.28 o 
   9 -15   4      160.05      155.15      8.02 o 
  10 -15   4        8.98       12.29      3.94 o 
  11 -15   4       10.46        5.64      3.60 o 
  12 -15   4      208.16      226.10     10.59 o 
  -3 -14   4        0.84        0.78      3.06 o 
  -2 -14   4       16.28       18.37      4.57 o 
  -1 -14   4      247.00      269.58     11.37 o 
   0 -14   4        0.38       -0.26      2.01 o 
   1 -14   4        2.17       -0.05      1.97 o 
   2 -14   4        0.59       -1.09      3.11 o 
   3 -14   4       25.07       23.27      2.47 o 
   4 -14   4       43.19       50.05      3.16 o 
   5 -14   4      235.79      240.25      6.65 o 
   6 -14   4      317.82      315.65     11.13 o 
   7 -14   4        0.08       -2.77      1.85 o 
   8 -14   4       27.25       20.80      3.21 o 
   9 -14   4       10.86       11.86      3.35 o 
  10 -14   4      130.72      154.71      7.97 o 
  11 -14   4        9.89        6.56      2.87 o 
  12 -14   4      310.52      335.28     12.97 o 
  -5 -13   4       36.40       40.04      5.44 o 
  -4 -13   4       32.42       29.88      4.66 o 
  -3 -13   4      128.84      138.92      7.82 o 
  -2 -13   4       15.89       19.49      4.23 o 
  -1 -13   4      508.73      512.26     11.56 o 
   0 -13   4       67.88       77.55      3.88 o 
   1 -13   4       37.29       36.25      3.40 o 
   2 -13   4      381.97      382.76      8.93 o 
   3 -13   4      159.40      161.48      5.17 o 
   4 -13   4      415.35      383.41      8.73 o 
   5 -13   4        0.52        1.33      1.62 o 
   6 -13   4      442.35      441.06     13.70 o 
   7 -13   4        4.44        3.01      2.09 o 
   8 -13   4        3.48        3.64      2.53 o 
   9 -13   4        4.45        3.79      2.62 o 
  10 -13   4       50.61       51.51      4.71 o 
  11 -13   4      229.81      218.90      9.48 o 
  12 -13   4        1.48        3.40      2.92 o 
  13 -13   4       50.25       54.96      5.64 o 
  -6 -12   4        9.42        5.05      3.69 o 
  -5 -12   4       40.25       37.95      5.10 o 
  -4 -12   4        2.92        4.71      2.87 o 
  -3 -12   4        2.08        3.04      2.21 o 
  -2 -12   4      208.31      187.18     10.52 o 
  -1 -12   4      131.77      142.61      6.46 o 
   0 -12   4     1135.63     1200.45     28.26 o 
   1 -12   4     1061.44     1025.22     18.73 o 
   2 -12   4      311.08      314.23     10.84 o 
   3 -12   4       19.60       17.43      2.06 o 
   4 -12   4     3352.12     3188.01     51.23 o 
   5 -12   4      178.69      167.38      5.02 o 
   6 -12   4      435.31      408.46     12.68 o 
   7 -12   4       48.67       43.34      3.64 o 
   8 -12   4      177.58      163.61      7.09 o 
   9 -12   4       97.46       62.44      4.76 o 
  10 -12   4        4.22        4.96      2.48 o 
  11 -12   4       12.41       10.30      3.06 o 
  12 -12   4       52.29       47.96      4.86 o 
  13 -12   4        0.88        2.53      3.26 o 
  -7 -11   4       79.55       78.91      6.71 o 
  -6 -11   4        0.23       -0.34      3.50 o 
  -5 -11   4       81.06      100.88      6.51 o 
  -4 -11   4        1.22        0.08      2.11 o 
  -3 -11   4        5.48        4.68      3.23 o 
  -2 -11   4      860.24      880.85     16.78 o 
  -1 -11   4      104.68      103.79      4.03 o 
   0 -11   4      547.79      536.59     15.26 o 
   1 -11   4      347.38      336.49      7.73 o 
   2 -11   4       17.24       18.87      2.02 o 
   3 -11   4      696.89      676.12     13.12 o 
   4 -11   4      593.48      522.19     10.38 o 
   5 -11   4      772.49      736.06     13.66 o 
   6 -11   4      363.57      320.49      7.34 o 
   7 -11   4       64.92       61.94      4.23 o 
   8 -11   4     1315.06     1255.74     31.24 o 
   9 -11   4        4.56        1.21      2.38 o 
  10 -11   4        0.13       -2.92      1.94 o 
  11 -11   4       14.44       12.34      2.96 o 
  12 -11   4       12.60       20.65      4.03 o 
  13 -11   4        2.63        1.65      2.96 o 
  14 -11   4      289.41      323.86     12.97 o 
  -8 -10   4       90.54       85.47      6.75 o 
  -7 -10   4        8.60       10.11      3.55 o 
  -6 -10   4      105.92      122.35      6.95 o 
  -5 -10   4      199.48      197.95      6.13 o 
  -4 -10   4      116.85      113.78      4.41 o 
  -3 -10   4       70.93       79.91      3.57 o 
  -2 -10   4      693.27      722.79     13.97 o 
  -1 -10   4       10.49       13.04      1.84 o 
   0 -10   4      279.68      269.49      6.48 o 
   1 -10   4        7.99        6.06      1.39 o 
   2 -10   4     1254.67     1199.37     20.56 o 
   3 -10   4      157.99      142.18      4.12 o 
   4 -10   4      177.68      171.05      4.60 o 
   5 -10   4      463.48      449.13     12.73 o 
   6 -10   4       40.11       24.66      1.90 o 
   7 -10   4      101.31       90.97      3.33 o 
   8 -10   4      343.68      311.23     10.30 o 
   9 -10   4        0.13       -0.24      1.70 o 
  10 -10   4        6.48        3.74      2.48 o 
  11 -10   4       22.94       35.81      3.94 o 
  12 -10   4      177.96      198.16      8.89 o 
  13 -10   4        8.22       11.27      3.40 o 
  14 -10   4       34.64       29.88      4.57 o 
  -9  -9   4       55.09       63.85      5.78 o 
  -8  -9   4        6.36       10.69      3.30 o 
  -7  -9   4        0.58        1.51      2.82 o 
  -6  -9   4        0.83       -1.49      1.81 o 
  -5  -9   4        0.94       -1.60      1.52 o 
  -4  -9   4       76.36       77.44      3.57 o 
  -3  -9   4      114.30       99.29      3.84 o 
  -2  -9   4     1297.82     1325.68     22.85 o 
  -1  -9   4       63.61       60.99      5.27 o 
   0  -9   4       18.08       18.06      1.64 o 
   1  -9   4      776.47      866.02     15.29 o 
   2  -9   4     1854.95     1852.02     32.09 o 
   3  -9   4      198.47      198.57      4.83 o 
   4  -9   4      141.42      150.86      4.04 o 
   5  -9   4       98.21       99.40      3.18 o 
   6  -9   4       77.39       84.34      3.79 o 
   7  -9   4       61.79       49.91      2.47 o 
   8  -9   4      234.90      219.49      8.02 o 
   9  -9   4       21.43       15.21      2.72 o 
  10  -9   4        9.65        7.68      2.38 o 
  11  -9   4      111.45      111.13      6.17 o 
  12  -9   4      232.81      233.68      9.72 o 
  13  -9   4       17.85       19.53      3.40 o 
  14  -9   4       48.00       56.95      5.44 o 
 -10  -8   4       23.60       28.91      4.96 o 
  -9  -8   4        2.08       -1.31      2.67 o 
  -8  -8   4       45.21       50.05      4.71 o 
  -7  -8   4      200.39      197.90      8.70 o 
  -6  -8   4        8.34        8.69      2.06 o 
  -5  -8   4       79.69       84.39      3.60 o 
  -4  -8   4      656.32      613.79     12.16 o 
  -3  -8   4       98.38       91.06      4.93 o 
  -2  -8   4        0.01        2.33      2.33 o 
  -1  -8   4     1828.84     1791.83     29.39 o 
   0  -8   4      225.81      245.78      5.57 o 
   1  -8   4       65.88       52.07      2.20 o 
   2  -8   4      148.34      135.76      3.61 o 
   3  -8   4       92.57       77.62      2.56 o 
   4  -8   4        2.64       -0.21      2.41 o 
   5  -8   4        0.04        1.67      0.87 o 
   6  -8   4     2088.11     2046.79     33.04 o 
   7  -8   4      444.42      478.40      9.36 o 
   8  -8   4        4.01        7.29      2.09 o 
   9  -8   4      110.68      115.70      5.64 o 
  10  -8   4      429.78      422.60     13.07 o 
  11  -8   4       81.70       75.07      5.00 o 
  12  -8   4      321.37      333.58     12.05 o 
  13  -8   4       52.26       50.10      4.62 o 
  14  -8   4        6.46       12.05      3.79 o 
 -11  -7   4      190.26      202.19     10.11 o 
 -10  -7   4       17.67       20.31      4.37 o 
  -9  -7   4      103.16       97.18      6.41 o 
  -8  -7   4       12.13        5.88      2.00 o 
  -7  -7   4       14.24       18.31      2.27 o 
  -6  -7   4        0.64       -0.54      1.59 o 
  -5  -7   4     2513.51     2530.96     41.28 o 
  -4  -7   4      433.40      434.76      9.05 o 
  -3  -7   4      478.36      465.96      9.31 o 
  -2  -7   4        0.42        0.11      0.94 o 
  -1  -7   4     1608.69     1779.42     28.86 o 
   0  -7   4     1634.68     1639.20     26.59 o 
   1  -7   4      347.72      390.57      7.46 o 
   2  -7   4     1302.08     1411.67     22.90 o 
   3  -7   4     1299.61     1233.50     20.22 o 
   4  -7   4     6554.20     6961.92    106.94 o 
   5  -7   4      229.73      255.69      5.43 o 
   6  -7   4     1971.26     1746.72     22.98 o 
   7  -7   4      113.15      128.70      4.40 o 
   8  -7   4     1074.36     1036.06     25.56 o 
   9  -7   4       25.75       24.25      2.92 o 
  10  -7   4     1144.64     1185.58     29.74 o 
  11  -7   4      100.60       88.92      5.49 o 
  12  -7   4       22.48       25.07      3.74 o 
  13  -7   4      225.94      248.84     10.35 o 
  14  -7   4       13.28        6.75      3.21 o 
 -11  -6   4       26.12       32.65      4.81 o 
 -10  -6   4       13.87       15.99      4.03 o 
  -9  -6   4       57.43       61.47      5.10 o 
  -8  -6   4       12.00       10.85      2.26 o 
  -7  -6   4       56.88       51.67      2.85 o 
  -6  -6   4      614.04      626.64     12.30 o 
  -5  -6   4      158.51      154.78      4.57 o 
  -4  -6   4     1192.23     1198.23     20.51 o 
  -3  -6   4        3.51        4.93      1.13 o 
  -2  -6   4      241.95      225.04      5.10 o 
  -1  -6   4      427.58      424.44      8.02 o 
   0  -6   4     6016.37     6455.85    138.49 o 
   1  -6   4      857.70      839.03     14.04 o 
   2  -6   4       99.86       81.67      2.30 o 
   3  -6   4     1853.27     1987.83     31.37 o 
   4  -6   4     3049.36     3025.29     47.18 o 
   5  -6   4      184.23      199.51      4.43 o 
   6  -6   4      285.92      310.05      5.77 o 
   7  -6   4       34.08       25.89      2.58 o 
   8  -6   4      234.45      208.94      7.43 o 
   9  -6   4       55.05       59.52      3.98 o 
  10  -6   4       10.20        4.47      2.38 o 
  11  -6   4       10.91        6.41      2.67 o 
  12  -6   4       28.68       30.27      3.89 o 
  13  -6   4      137.07      138.78      7.58 o 
  14  -6   4       49.27       39.07      4.91 o 
 -12  -5   4       12.90       14.04      3.94 o 
 -11  -5   4      163.01      154.91      8.31 o 
 -10  -5   4       14.61       15.99      3.55 o 
  -9  -5   4      160.35      138.73      4.94 o 
  -8  -5   4       86.67       80.78      3.64 o 
  -7  -5   4      597.79      581.86     11.65 o 
  -6  -5   4     1013.43      965.85     17.25 o 
  -5  -5   4      549.07      526.34     10.24 o 
  -4  -5   4      550.05      555.01     10.41 o 
  -3  -5   4     1569.39     1471.78     18.69 o 
  -2  -5   4      140.88      142.36      3.16 o 
  -1  -5   4     1460.69     1640.78     26.80 o 
   0  -5   4       80.00       63.52      2.62 o 
   1  -5   4      500.22      495.06      8.54 o 
   2  -5   4        8.60       12.83      1.58 o 
   3  -5   4      903.29      943.39     30.39 o 
   4  -5   4     1666.67     1742.98     22.00 o 
   5  -5   4     1033.04     1080.76     12.24 o 
   6  -5   4      177.01      228.58      3.45 o 
   7  -5   4      229.31      250.38      5.85 o 
   8  -5   4     1755.43     1677.42     39.16 o 
   9  -5   4       24.68       28.91      3.01 o 
  10  -5   4        4.76        2.09      1.85 o 
  11  -5   4       25.24       18.08      3.35 o 
  12  -5   4       65.87       63.31      5.00 o 
  13  -5   4        0.07       -3.84      2.58 o 
  14  -5   4      337.04      384.94     14.19 o 
 -12  -4   4        0.04       -1.07      2.72 o 
 -11  -4   4        5.82       -0.24      2.58 o 
 -10  -4   4       14.55       20.44      2.72 o 
  -9  -4   4      504.89      543.98     15.09 o 
  -8  -4   4     1867.46     1682.20     28.55 o 
  -7  -4   4      428.96      431.56      9.09 o 
  -6  -4   4      728.96      700.90     20.02 o 
  -5  -4   4      343.32      282.10     10.42 o 
  -4  -4   4      185.68      216.58      7.63 o 
  -3  -4   4       22.38        8.61      1.08 o 
  -2  -4   4      651.59      617.51      8.71 o 
  -1  -4   4      279.83      270.79      5.27 o 
   0  -4   4      131.67      132.20      4.54 o 
   1  -4   4     1549.22     1487.69     23.35 o 
   2  -4   4      954.00      911.09     20.65 o 
   3  -4   4      187.85      185.99      3.26 o 
   4  -4   4     3466.30     3365.16     32.57 o 
   5  -4   4        4.16        0.84      0.51 o 
   6  -4   4     1049.28     1007.06     13.70 o 
   7  -4   4      240.42      219.39      7.14 o 
   8  -4   4     3332.53     3269.27     73.18 o 
   9  -4   4      110.99      110.50      5.35 o 
  10  -4   4       76.29       74.73      4.71 o 
  11  -4   4      117.00      118.32      6.27 o 
  12  -4   4       85.46       94.36      5.93 o 
  13  -4   4       10.98       10.69      3.45 o 
  14  -4   4        0.15        0.73      3.50 o 
 -13  -3   4       30.72       32.60      4.86 o 
 -12  -3   4        9.59        9.96      3.84 o 
 -11  -3   4      413.13      402.57      9.69 o 
 -10  -3   4       14.36        9.82      2.05 o 
  -9  -3   4      654.67      593.43     12.08 o 
  -8  -3   4       28.78       19.37      1.99 o 
  -7  -3   4       42.75       34.02      3.16 o 
  -6  -3   4      794.35      801.65     19.53 o 
  -5  -3   4      939.12      915.40     26.19 o 
  -4  -3   4     2749.75     2914.73     45.80 o 
  -3  -3   4     6265.99     7341.84    112.54 o 
  -2  -3   4     2224.53     2157.03     33.81 o 
  -1  -3   4      154.24      170.51      2.67 o 
   0  -3   4      886.52      857.35     10.83 o 
   1  -3   4      159.45      155.43      2.52 o 
   2  -3   4     5726.33     6058.21     99.37 o 
   3  -3   4        3.88        5.96      0.68 o 
   4  -3   4       27.20       24.45      1.74 o 
   5  -3   4       21.99       18.95      2.65 o 
   6  -3   4      106.60      108.31      2.40 o 
   7  -3   4       56.81       75.41      3.69 o 
   8  -3   4      247.23      230.23      7.82 o 
   9  -3   4       73.73       76.43      4.42 o 
  10  -3   4       34.16       31.73      3.40 o 
  11  -3   4      239.04      231.05      9.09 o 
  12  -3   4       81.97       58.60      4.62 o 
  13  -3   4       24.61       26.63      4.08 o 
 -13  -2   4       10.78        8.21      3.84 o 
 -12  -2   4        3.95        7.97      3.01 o 
 -11  -2   4       16.06       20.11      2.51 o 
 -10  -2   4      116.48      104.07      4.10 o 
  -9  -2   4       65.22       53.93      2.90 o 
  -8  -2   4      500.33      494.26     10.07 o 
  -7  -2   4     2386.26     2408.56     38.89 o 
  -6  -2   4      337.93      294.96      6.36 o 
  -5  -2   4      915.74      825.28     14.22 o 
  -4  -2   4       83.69      106.72      4.13 o 
  -3  -2   4       16.55       20.02      1.10 o 
  -2  -2   4       80.13       63.45      2.24 o 
  -1  -2   4      131.11      112.13      2.38 o 
   0  -2   4     1206.01     1445.25     39.02 o 
   1  -2   4     3508.19     3944.05     57.36 o 
   2  -2   4     5467.89     6441.89    140.04 o 
   3  -2   4     1377.43     1334.20     16.77 o 
   4  -2   4      228.74      222.23      7.29 o 
   5  -2   4      920.19      960.72     12.97 o 
   6  -2   4     1606.17     1518.15     31.73 o 
   7  -2   4        9.81       13.65      1.94 o 
   8  -2   4       12.32       13.02      2.19 o 
   9  -2   4      170.41      151.17      6.41 o 
  10  -2   4      405.82      393.83     12.39 o 
  11  -2   4       65.97       67.69      4.86 o 
  12  -2   4      268.17      268.95     10.50 o 
  13  -2   4       14.09       19.19      4.03 o 
 -14  -1   4       31.92       35.52      5.15 o 
 -13  -1   4      330.78      341.50     13.12 o 
 -12  -1   4       88.82       93.10      4.35 o 
 -11  -1   4       93.46      111.61      4.40 o 
 -10  -1   4       29.83       26.68      2.59 o 
  -9  -1   4      263.52      267.16      6.63 o 
  -8  -1   4      207.69      157.79      4.52 o 
  -7  -1   4      435.86      385.56     14.33 o 
  -6  -1   4        4.86        3.07      1.34 o 
  -5  -1   4      832.90      821.67     14.00 o 
  -4  -1   4      144.82      173.71      5.27 o 
  -3  -1   4      298.32      345.36     11.25 o 
  -2  -1   4     2306.34     2397.99     37.13 o 
  -1  -1   4      267.67      273.99      3.91 o 
   0  -1   4    19269.69    21478.41    443.64 o 
   1  -1   4     6047.83     6560.99    128.86 o 
   2  -1   4      931.92      912.48     11.69 o 
   3  -1   4      233.83      146.94      2.58 o 
   4  -1   4     6673.81     6825.13     85.45 o 
   5  -1   4     2742.42     2861.42     44.61 o 
   6  -1   4     1917.86     2002.20     45.34 o 
   7  -1   4       12.97       22.98      2.33 o 
   8  -1   4        1.05       -0.15      1.65 o 
   9  -1   4      457.15      446.36     13.31 o 
  10  -1   4      105.53      112.25      5.88 o 
  11  -1   4       35.17       40.67      4.03 o 
  12  -1   4        1.78        0.39      2.58 o 
  13  -1   4       78.86       79.16      6.17 o 
 -14   0   4       29.80       25.32      4.37 o 
 -13   0   4      302.98      334.06     12.97 o 
 -12   0   4       94.91       94.94      4.28 o 
 -11   0   4       15.18       19.88      2.61 o 
 -10   0   4        3.41        2.51      1.77 o 
  -9   0   4      776.04      721.03     13.69 o 
  -8   0   4       56.59       43.57      2.84 o 
  -7   0   4       65.84       81.07      3.81 o 
  -6   0   4      587.32      549.91     14.92 o 
  -5   0   4        8.41       15.36      1.15 o 
  -4   0   4      791.61      747.09     20.51 o 
  -3   0   4        1.65        3.14      1.24 o 
  -2   0   4     1692.71     1754.49     19.08 o 
  -1   0   4     5447.91     6051.20    126.37 o 
   0   0   4    21307.77    25462.76    598.71 o 
   1   0   4     2690.46     2713.91     34.46 o 
   2   0   4      119.08      106.48      1.94 o 
   3   0   4     1376.55     1531.47     19.24 o 
   4   0   4      397.99      507.69     13.38 o 
   5   0   4     1102.03     1067.96     17.57 o 
   6   0   4        3.48        9.09      1.85 o 
   7   0   4        0.85       -1.65      1.41 o 
   8   0   4        0.19        1.55      1.90 o 
   9   0   4       10.24        8.99      2.48 o 
  10   0   4       57.70       77.79      5.05 o 
  11   0   4       70.44       82.46      5.59 o 
  12   0   4        0.00        0.92      2.82 o 
 -14   1   4       11.33       10.11      4.13 o 
 -13   1   4       14.59       13.04      2.42 o 
 -12   1   4       46.91       49.34      3.32 o 
 -11   1   4      506.92      459.60     18.51 o 
 -10   1   4      110.09      117.93      4.19 o 
  -9   1   4     1108.77     1063.28     27.11 o 
  -8   1   4        8.24        8.19      1.49 o 
  -7   1   4       31.23       39.94      2.24 o 
  -6   1   4       28.97        9.34      1.11 o 
  -5   1   4       45.73       46.36      4.20 o 
  -4   1   4     1610.76     1713.67     22.18 o 
  -3   1   4      828.36      796.70     11.82 o 
  -2   1   4       32.53       15.45      0.94 o 
  -1   1   4      114.54      140.71      2.89 o 
   0   1   4       10.30       13.49      1.58 o 
   1   1   4        0.13        9.82      0.70 o 
   2   1   4     2001.52     2283.52     43.98 o 
   3   1   4     1171.80     1265.16     16.20 o 
   4   1   4     2892.90     2963.95     36.44 o 
   5   1   4      315.67      306.61      8.94 o 
   6   1   4       22.17       27.55      2.53 o 
   7   1   4      566.09      557.83     15.31 o 
   8   1   4      850.90      803.94     21.19 o 
   9   1   4       63.63       53.89      4.08 o 
  10   1   4      150.86      143.39      7.05 o 
  11   1   4       24.85       16.18      3.55 o 
  12   1   4       51.22       42.42      4.81 o 
 -14   2   4      136.94      130.95      7.92 o 
 -13   2   4      327.51      338.63      8.88 o 
 -12   2   4       12.16       14.61      2.38 o 
 -11   2   4     1080.73     1118.24     20.41 o 
 -10   2   4       16.01       17.88      2.20 o 
  -9   2   4      964.72      896.49     24.08 o 
  -8   2   4      175.61      177.37      4.76 o 
  -7   2   4      536.60      573.74     10.72 o 
  -6   2   4      266.80      235.32      4.23 o 
  -5   2   4       68.85      110.05      3.95 o 
  -4   2   4      543.70      652.20      8.87 o 
  -3   2   4        3.49        2.92      0.87 o 
  -2   2   4     1956.97     2068.34     26.29 o 
  -1   2   4      867.90     1028.33     14.07 o 
   0   2   4      219.20      240.88      3.83 o 
   1   2   4      762.60      771.96     13.00 o 
   2   2   4     2555.76     2740.67     35.02 o 
   3   2   4     1186.23     1410.35     21.12 o 
   4   2   4     2634.69     2644.48     39.42 o 
   5   2   4       24.16       30.71      2.53 o 
   6   2   4      453.99      404.18     11.66 o 
   7   2   4        1.41        1.55      1.90 o 
   8   2   4       19.70       21.53      3.01 o 
   9   2   4       39.14       24.98      3.30 o 
  10   2   4       42.63       42.76      4.23 o 
  11   2   4      285.83      283.43     11.08 o 
 -14   3   4        8.75        7.48      3.55 o 
 -13   3   4      209.62      227.42      6.96 o 
 -12   3   4       51.16       54.82      3.31 o 
 -11   3   4      243.27      248.29      6.80 o 
 -10   3   4       54.91       47.96      5.00 o 
  -9   3   4        7.14       13.40      1.78 o 
  -8   3   4     3011.21     3039.77     71.04 o 
  -7   3   4       47.56       57.04      1.95 o 
  -6   3   4       29.93       37.21      1.73 o 
  -5   3   4      126.23      143.63      2.74 o 
  -4   3   4     2802.06     3042.68     51.79 o 
  -3   3   4        2.91        6.88      0.67 o 
  -2   3   4      328.89      259.77      3.95 o 
  -1   3   4      142.74      115.06      2.56 o 
   0   3   4       82.57       64.81      1.65 o 
   1   3   4       10.00       14.18      1.77 o 
   2   3   4      708.34      797.38     11.06 o 
   3   3   4       73.69       85.73      2.06 o 
   4   3   4     1085.61     1149.69     17.41 o 
   5   3   4       34.73       28.86      2.67 o 
   6   3   4      101.28       65.89      4.03 o 
   7   3   4        6.28        1.51      2.24 o 
   8   3   4      171.69      203.79      8.26 o 
   9   3   4      193.81      174.35      7.82 o 
  10   3   4        5.73        0.44      2.77 o 
  11   3   4       20.68       21.57      4.28 o 
 -14   4   4        6.52        2.62      3.40 o 
 -13   4   4       12.14       13.82      2.70 o 
 -12   4   4      107.46       98.45      5.59 o 
 -11   4   4     1048.40     1052.01     19.41 o 
 -10   4   4      125.40      122.19      4.36 o 
  -9   4   4        0.64        0.64      1.15 o 
  -8   4   4      298.37      276.40      5.25 o 
  -7   4   4      616.97      620.16      9.43 o 
  -6   4   4      390.47      417.03      8.14 o 
  -5   4   4      847.38      817.26     11.37 o 
  -4   4   4      700.59      840.59     11.35 o 
  -3   4   4      133.04      177.69      3.86 o 
  -2   4   4      303.74      368.63      6.72 o 
  -1   4   4       20.56       17.53      1.15 o 
   0   4   4      293.16      318.14      5.00 o 
   1   4   4     3779.12     4221.05     75.71 o 
   2   4   4       20.81       23.32      1.54 o 
   3   4   4       39.32       43.12      2.82 o 
   4   4   4     1073.12     1141.77     33.38 o 
   5   4   4        6.86        9.72      1.61 o 
   6   4   4     1265.16     1196.51     29.64 o 
   7   4   4        1.73       -1.85      1.99 o 
   8   4   4       39.72       40.62      3.98 o 
   9   4   4      130.55      136.98      7.24 o 
  10   4   4       22.87       21.19      4.08 o 
 -14   5   4        7.27        8.80      3.55 o 
 -13   5   4      446.05      475.76     15.74 o 
 -12   5   4       46.82       54.05      3.38 o 
 -11   5   4      258.62      268.90      7.16 o 
 -10   5   4      506.93      503.73      8.68 o 
  -9   5   4      180.88      169.67      6.61 o 
  -8   5   4       35.75       43.46      1.93 o 
  -7   5   4     1353.55     1271.70     21.53 o 
  -6   5   4      366.08      316.88      5.13 o 
  -5   5   4      563.53      624.31      8.83 o 
  -4   5   4     3943.34     4423.01     68.58 o 
  -3   5   4      126.98      136.04      7.99 o 
  -2   5   4        0.22        0.78      2.09 o 
  -1   5   4       69.73       54.40      2.00 o 
   0   5   4     3298.11     3349.39     52.21 o 
   1   5   4      707.79      743.95     13.19 o 
   2   5   4      407.59      405.66      8.14 o 
   3   5   4        0.92       -0.68      1.07 o 
   4   5   4      906.20      889.33     26.85 o 
   5   5   4     1127.37     1140.00     28.47 o 
   6   5   4      625.44      634.65     17.93 o 
   7   5   4      185.87      165.21      7.39 o 
   8   5   4      117.68      109.33      6.27 o 
   9   5   4        0.06       -1.85      2.58 o 
 -14   6   4       53.82       60.01      5.69 o 
 -13   6   4      587.74      605.69     18.80 o 
 -12   6   4      101.90      110.93      6.51 o 
 -11   6   4       24.37       18.38      1.83 o 
 -10   6   4      116.33      111.38      4.43 o 
  -9   6   4      155.59      135.75      3.61 o 
  -8   6   4      641.73      622.09     14.55 o 
  -7   6   4     1015.21      967.30     17.02 o 
  -6   6   4     4666.19     4935.96     62.50 o 
  -5   6   4      892.34      937.18     18.39 o 
  -4   6   4     1868.46     1737.09     28.14 o 
  -3   6   4      792.95      840.43     14.40 o 
  -2   6   4      611.06      652.41     11.53 o 
  -1   6   4      121.92      131.68      5.10 o 
   0   6   4     1367.12     1345.59     31.63 o 
   1   6   4       21.83       22.40      2.38 o 
   2   6   4     1120.04     1076.62     18.69 o 
   3   6   4       95.06      110.26      3.68 o 
   4   6   4        4.97        8.89      2.62 o 
   5   6   4       72.76       72.30      4.81 o 
   6   6   4       36.12       30.81      3.69 o 
   7   6   4       43.94       49.37      4.47 o 
   8   6   4       34.50       37.76      4.37 o 
 -14   7   4        0.33        0.05      3.16 o 
 -13   7   4        2.78        3.50      2.92 o 
 -12   7   4      281.40      309.02      8.23 o 
 -11   7   4       63.30       70.65      3.61 o 
 -10   7   4      812.16      829.35     15.93 o 
  -9   7   4      763.23      745.61     14.29 o 
  -8   7   4      132.42      142.81      4.41 o 
  -7   7   4       33.59       35.32      2.32 o 
  -6   7   4     1044.34     1025.77     17.88 o 
  -5   7   4      529.16      494.95     13.75 o 
  -4   7   4      273.64      262.25      8.45 o 
  -3   7   4       65.15       61.42      3.45 o 
  -2   7   4       45.65       35.91      2.87 o 
  -1   7   4      670.29      707.05     18.17 o 
   0   7   4        1.45        2.24      1.75 o 
   1   7   4      209.48      212.39      7.63 o 
   2   7   4      233.65      232.61      8.26 o 
   3   7   4        9.64       11.61      2.72 o 
   4   7   4     1012.01     1019.64     26.39 o 
   5   7   4       32.42       30.56      3.89 o 
   6   7   4       12.34       14.53      3.26 o 
   7   7   4      147.58      158.31      7.87 o 
   8   7   4      221.97      178.91      8.84 o 
 -14   8   4       63.54       72.50      6.07 o 
 -13   8   4       14.78       15.16      3.45 o 
 -12   8   4       94.89       98.74      4.43 o 
 -11   8   4      161.48      166.03      5.58 o 
 -10   8   4        5.52        5.49      2.43 o 
  -9   8   4       15.67       16.76      3.06 o 
  -8   8   4       32.64       37.32      3.69 o 
  -7   8   4      881.35      846.07     22.06 o 
  -6   8   4       84.64       76.43      4.47 o 
  -5   8   4     1084.09     1010.60     25.07 o 
  -4   8   4      216.38      232.80      8.11 o 
  -3   8   4        1.06        0.05      1.70 o 
  -2   8   4     1214.09     1146.22     28.04 o 
  -1   8   4      475.79      431.39     12.63 o 
   0   8   4       54.10       38.87      3.30 o 
   1   8   4       29.59       32.70      3.30 o 
   2   8   4      510.55      505.06     14.92 o 
   3   8   4      290.78      270.94      9.96 o 
   4   8   4       11.92       16.62      3.26 o 
   5   8   4       22.37       18.37      3.60 o 
   6   8   4       72.84       73.52      5.54 o 
   7   8   4       29.07       21.04      4.37 o 
 -14   9   4        5.36       10.59      3.98 o 
 -13   9   4       40.01       46.11      3.57 o 
 -12   9   4       78.48       84.58      6.63 o 
 -11   9   4      196.63      185.35      9.48 o 
 -10   9   4      242.83      235.72      9.52 o 
  -9   9   4       41.07       31.54      3.60 o 
  -8   9   4      189.43      210.25      8.45 o 
  -7   9   4        7.44       11.08      2.77 o 
  -6   9   4      779.34      715.41     19.34 o 
  -5   9   4       47.25       45.92      3.69 o 
  -4   9   4        2.85        4.03      2.14 o 
  -3   9   4      309.41      292.91      9.77 o 
  -2   9   4     2599.34     2513.09     57.82 o 
  -1   9   4      148.67      139.26      6.27 o 
   0   9   4      368.13      352.92     11.47 o 
   1   9   4        0.35       -1.36      2.14 o 
   2   9   4        7.53        4.13      2.67 o 
   3   9   4        7.53       14.92      3.35 o 
   4   9   4      106.62      112.59      6.51 o 
   5   9   4       20.21       23.08      4.18 o 
 -14  10   4       30.04       31.81      4.98 o 
 -13  10   4        3.27        1.24      2.25 o 
 -12  10   4       18.59       28.88      3.07 o 
 -11  10   4      193.54      176.58      8.55 o 
 -10  10   4       80.69      106.61      6.41 o 
  -9  10   4       73.10       64.29      5.05 o 
  -8  10   4      359.67      330.03     11.37 o 
  -7  10   4       34.26       34.99      3.60 o 
  -6  10   4       82.38       80.81      4.86 o 
  -5  10   4      183.15      157.58      6.90 o 
  -4  10   4       17.89       14.77      2.58 o 
  -3  10   4       64.00       65.31      4.52 o 
  -2  10   4        3.56        1.75      2.48 o 
  -1  10   4      154.19      163.46      7.29 o 
   0  10   4      158.04      144.41      6.90 o 
   1  10   4       93.99       93.30      5.83 o 
   2  10   4      611.94      596.46     17.98 o 
   3  10   4       40.88       38.24      4.47 o 
   4  10   4       19.52       18.22      4.13 o 
 -13  11   4      373.93      405.57     22.11 o 
 -12  11   4        0.15       -1.22      1.98 o 
 -11  11   4      135.32      125.95      7.39 o 
 -10  11   4       45.16       43.05      4.62 o 
  -9  11   4        3.27        2.96      2.33 o 
  -8  11   4        5.24        5.00      2.62 o 
  -7  11   4       50.98       43.73      3.98 o 
  -6  11   4       15.77       18.03      3.06 o 
  -5  11   4       23.76       20.21      3.26 o 
  -4  11   4      495.81      479.11     14.72 o 
  -3  11   4      192.63      191.50      8.11 o 
  -2  11   4       42.88       46.55      4.23 o 
  -1  11   4       25.94       22.45      3.64 o 
   0  11   4      895.42      906.32     24.83 o 
   1  11   4      266.51      291.69     11.27 o 
   2  11   4       43.88       51.51      4.96 o 
   3  11   4       45.70       35.33      4.71 o 
 -12  12   4       26.70       29.01      4.42 o 
 -11  12   4       26.08       25.61      4.47 o 
 -10  12   4      418.73      421.92     14.72 o 
  -9  12   4       47.30       45.72      4.47 o 
  -8  12   4        2.61       -0.58      2.33 o 
  -7  12   4        2.59        2.09      2.48 o 
  -6  12   4       99.57       95.53      5.88 o 
  -5  12   4       22.23       19.78      3.16 o 
  -4  12   4       68.16       65.06      5.00 o 
  -3  12   4      189.27      187.81      8.36 o 
  -2  12   4        0.57       -2.43      2.38 o 
  -1  12   4        4.37        0.10      3.01 o 
   0  12   4      146.41      163.32      8.21 o 
   1  12   4       67.04       68.32      5.83 o 
 -11  13   4       15.51       11.52      4.08 o 
 -10  13   4      198.00      224.78     10.20 o 
  -9  13   4       12.56       15.40      3.79 o 
  -8  13   4       22.59       22.55      3.84 o 
  -7  13   4       17.93       12.54      3.55 o 
  -6  13   4       60.36       61.27      5.05 o 
  -5  13   4        0.02       -1.31      2.48 o 
  -4  13   4       66.99       67.54      5.35 o 
  -3  13   4       75.45       77.99      5.73 o 
  -2  13   4        6.84        6.27      3.16 o 
  -1  13   4        2.71       -0.58      3.21 o 
  -9  14   4       42.05       42.66      4.62 o 
  -8  14   4        7.53        3.69      2.96 o 
  -7  14   4       95.36       83.04      6.03 o 
  -6  14   4       29.85       30.42      4.23 o 
  -5  14   4       40.20       38.05      4.62 o 
  -4  14   4        8.61        6.80      3.16 o 
   4 -17   5       45.86       60.79      5.69 o 
   5 -17   5        0.10       -0.63      2.82 o 
   6 -17   5        5.17        7.24      3.60 o 
   7 -17   5      104.12      118.13      7.39 o 
   8 -17   5      182.85      189.85      9.38 o 
   2 -16   5       20.67       27.70      4.52 o 
   3 -16   5      119.73      125.37      7.34 o 
   4 -16   5      129.96      142.47      7.48 o 
   5 -16   5        3.54        6.51      3.16 o 
   6 -16   5        9.11       14.14      3.79 o 
   7 -16   5        5.20        5.44      2.92 o 
   8 -16   5      177.85      181.00      8.80 o 
   9 -16   5        0.83       -1.51      2.53 o 
  10 -16   5      548.64      650.20     20.21 o 
   0 -15   5       25.56       24.10      3.89 o 
   1 -15   5       73.91       87.27      5.93 o 
   2 -15   5       88.08       91.50      5.93 o 
   3 -15   5       28.99       29.20      4.03 o 
   4 -15   5       32.16       33.72      4.13 o 
   5 -15   5        4.56       10.16      3.26 o 
   6 -15   5       15.74       20.80      3.30 o 
   7 -15   5      184.54      173.28      7.97 o 
   8 -15   5        2.06        1.02      2.58 o 
   9 -15   5       19.68       12.63      3.30 o 
  10 -15   5        4.87        5.44      3.40 o 
  11 -15   5      101.84      101.41      6.56 o 
  -4 -14   5       12.44       10.84      4.71 o 
  -3 -14   5       19.44       22.89      4.81 o 
  -2 -14   5       25.37       27.02      4.81 o 
  -1 -14   5       85.08       83.69      4.31 o 
   0 -14   5        2.74        3.71      2.19 o 
   1 -14   5      400.47      453.32     10.49 o 
   2 -14   5      168.61      160.97      5.43 o 
   3 -14   5        0.02       -3.01      2.48 o 
   4 -14   5        2.49        6.22      2.48 o 
   5 -14   5       34.81       48.49      4.28 o 
   6 -14   5       82.71       77.11      5.15 o 
   7 -14   5      321.92      307.97     10.98 o 
   8 -14   5        4.26        3.89      2.62 o 
   9 -14   5      106.86       95.00      6.07 o 
  10 -14   5      208.99      188.58      8.80 o 
  11 -14   5      202.82      215.70      9.52 o 
  12 -14   5       43.99       61.42      5.69 o 
  -5 -13   5      217.26      234.70     10.98 o 
  -4 -13   5        0.90       -1.85      3.40 o 
  -3 -13   5       66.77       74.25      6.12 o 
  -2 -13   5      327.76      359.09      9.17 o 
  -1 -13   5      352.39      393.47      9.57 o 
   0 -13   5      283.57      283.95      7.52 o 
   1 -13   5      321.43      300.54     10.74 o 
   2 -13   5        1.75        0.66      1.79 o 
   3 -13   5      498.48      503.50     10.63 o 
   4 -13   5      324.93      320.61     10.93 o 
   5 -13   5       18.28       21.82      3.21 o 
   6 -13   5      104.05      110.55      5.69 o 
   7 -13   5        3.11        7.39      2.43 o 
   8 -13   5      403.06      417.45     13.36 o 
   9 -13   5        3.21        3.60      2.67 o 
  10 -13   5      165.01      130.13      6.85 o 
  11 -13   5        1.76        1.80      2.43 o 
  12 -13   5      128.54      131.10      7.58 o 
  13 -13   5       71.25       72.06      6.07 o 
  -6 -12   5        7.18        9.04      4.03 o 
  -5 -12   5      273.23      268.66     11.27 o 
  -4 -12   5      324.24      353.61      9.10 o 
  -3 -12   5      382.59      432.83     10.25 o 
  -2 -12   5       22.82       19.34      2.65 o 
  -1 -12   5        0.57        0.13      1.54 o 
   0 -12   5        3.69        8.48      1.98 o 
   1 -12   5       20.02       18.26      2.23 o 
   2 -12   5      394.40      377.53      8.50 o 
   3 -12   5      839.72      785.64     29.49 o 
   4 -12   5      120.16      115.95      4.04 o 
   5 -12   5        0.31       -1.02      1.70 o 
   6 -12   5        8.10        3.60      2.04 o 
   7 -12   5        0.01       -2.24      1.85 o 
   8 -12   5      150.28      137.71      6.41 o 
   9 -12   5       80.23       82.12      5.25 o 
  10 -12   5        0.71        3.26      2.28 o 
  11 -12   5       46.11       52.24      4.66 o 
  12 -12   5        0.05       -0.83      2.67 o 
  13 -12   5       52.37       55.01      5.44 o 
  -7 -11   5        5.69        1.60      3.74 o 
  -6 -11   5        2.55       -0.29      2.96 o 
  -5 -11   5       51.18       60.49      3.71 o 
  -4 -11   5       65.65       59.86      3.49 o 
  -3 -11   5      488.41      466.58     10.43 o 
  -2 -11   5      305.34      258.44      6.96 o 
  -1 -11   5       64.05       88.37      3.91 o 
   0 -11   5      457.17      480.47     10.07 o 
   1 -11   5       35.55       43.44      2.58 o 
   2 -11   5      277.13      304.81      7.03 o 
   3 -11   5     3172.78     3055.68     75.02 o 
   4 -11   5       18.41       13.00      1.96 o 
   5 -11   5        2.14        2.23      1.36 o 
   6 -11   5       20.38       21.14      2.77 o 
   7 -11   5       29.66       30.71      3.01 o 
   8 -11   5       17.96       12.20      2.77 o 
   9 -11   5      751.59      719.25     19.87 o 
  10 -11   5       46.13       51.56      4.32 o 
  11 -11   5        0.13        1.85      2.19 o 
  12 -11   5      304.79      323.62     11.90 o 
  13 -11   5        4.13        3.79      3.06 o 
  -8 -10   5        0.33       -3.01      2.77 o 
  -7 -10   5      193.50      188.00      9.28 o 
  -6 -10   5       62.78       71.08      5.32 o 
  -5 -10   5       78.29       75.30      3.77 o 
  -4 -10   5       98.59      108.21      4.26 o 
  -3 -10   5     1067.55     1113.85     20.20 o 
  -2 -10   5        7.55        7.71      1.91 o 
  -1 -10   5       12.84       15.03      1.91 o 
   0 -10   5      193.42      215.05      5.53 o 
   1 -10   5        0.05        0.55      1.10 o 
   2 -10   5      294.06      308.04      6.82 o 
   3 -10   5     2291.33     2148.31     34.84 o 
   4 -10   5      269.55      254.93      5.93 o 
   5 -10   5      145.89      138.95      4.00 o 
   6 -10   5      642.98      585.09     15.89 o 
   7 -10   5       69.28       72.69      4.28 o 
   8 -10   5        7.55        0.83      1.99 o 
   9 -10   5       45.15       50.39      3.94 o 
  10 -10   5       60.85       71.87      4.86 o 
  11 -10   5       18.76       13.36      3.16 o 
  12 -10   5       93.11       92.57      6.03 o 
  13 -10   5       48.05       35.18      4.42 o 
  14 -10   5        0.34       -2.62      2.92 o 
  -9  -9   5      210.18      227.12     10.59 o 
  -8  -9   5       12.53        7.05      3.64 o 
  -7  -9   5        0.73       -0.18      1.79 o 
  -6  -9   5       64.23       71.19      3.66 o 
  -5  -9   5      305.45      314.93      7.88 o 
  -4  -9   5       62.62       59.92      3.17 o 
  -3  -9   5      434.86      467.26      9.93 o 
  -2  -9   5      122.24      100.53      3.59 o 
  -1  -9   5      155.86      159.10      4.48 o 
   0  -9   5        1.24        2.57      1.20 o 
   1  -9   5        9.42       10.97      1.40 o 
   2  -9   5       11.42       14.88      1.48 o 
   3  -9   5      903.99      807.19     14.17 o 
   4  -9   5       37.71       34.26      1.89 o 
   5  -9   5      321.34      273.10     10.93 o 
   6  -9   5      109.70      126.25      3.81 o 
   7  -9   5      458.93      403.06     11.81 o 
   8  -9   5      279.30      272.11      9.14 o 
   9  -9   5       84.27       88.82      4.96 o 
  10  -9   5       32.13       28.96      3.40 o 
  11  -9   5      261.00      256.56      9.82 o 
  12  -9   5       11.85        9.14      3.06 o 
  13  -9   5        6.25        1.94      2.72 o 
  14  -9   5        4.87        3.26      3.06 o 
 -10  -8   5       57.68       54.86      5.93 o 
  -9  -8   5        2.14       -0.53      3.11 o 
  -8  -8   5        2.39        1.18      1.90 o 
  -7  -8   5       25.47       24.65      4.01 o 
  -6  -8   5      401.50      376.41      8.83 o 
  -5  -8   5      150.81      148.39      4.84 o 
  -4  -8   5      113.34      104.52      3.90 o 
  -3  -8   5      567.43      556.31     10.94 o 
  -2  -8   5       93.11      112.52      3.62 o 
  -1  -8   5        7.76        7.61      1.27 o 
   0  -8   5      314.92      377.19     10.98 o 
   1  -8   5     6824.96     6956.17    107.15 o 
   2  -8   5      416.80      436.46     13.22 o 
   3  -8   5        0.89        0.78      0.89 o 
   4  -8   5      196.54      197.03      5.30 o 
   5  -8   5      430.02      383.71      7.54 o 
   6  -8   5      164.15      189.17      4.64 o 
   7  -8   5      584.06      505.39      9.49 o 
   8  -8   5     1089.09     1010.80     25.07 o 
   9  -8   5      145.00      140.43      6.22 o 
  10  -8   5      387.70      401.36     12.63 o 
  11  -8   5       99.11       95.04      5.73 o 
  12  -8   5        2.58        1.90      2.67 o 
  13  -8   5       14.10       20.41      3.74 o 
  14  -8   5      535.12      588.63     18.85 o 
 -11  -7   5        1.33        4.42      3.79 o 
 -10  -7   5      113.56      119.39      7.14 o 
  -9  -7   5      488.94      517.06     11.65 o 
  -8  -7   5       22.63       24.01      2.56 o 
  -7  -7   5       17.50       17.37      2.19 o 
  -6  -7   5      242.13      227.14      6.22 o 
  -5  -7   5     1591.74     1554.21     26.47 o 
  -4  -7   5       95.07      100.51      3.56 o 
  -3  -7   5      702.26      728.66     13.33 o 
  -2  -7   5       65.74       59.58      2.62 o 
  -1  -7   5     5042.80     5153.02     79.92 o 
   0  -7   5        5.65        9.28      1.17 o 
   1  -7   5      269.96      196.62      4.38 o 
   2  -7   5       42.20       31.81      1.56 o 
   3  -7   5       56.66       40.18      1.70 o 
   4  -7   5      463.96      529.45      9.52 o 
   5  -7   5      171.99      185.59      4.29 o 
   6  -7   5       76.02       67.75      2.42 o 
   7  -7   5       35.50       35.04      1.83 o 
   8  -7   5     2006.02     2066.50     33.44 o 
   9  -7   5      254.60      266.18      9.09 o 
  10  -7   5       73.68       73.86      4.81 o 
  11  -7   5      752.94      754.57     20.85 o 
  12  -7   5      154.41      154.18      7.43 o 
  13  -7   5        0.17       -2.04      2.28 o 
  14  -7   5        0.68       -1.85      2.96 o 
 -11  -6   5      323.67      351.65     13.56 o 
 -10  -6   5       77.30       78.43      5.98 o 
  -9  -6   5      108.10      103.50      4.42 o 
  -8  -6   5       21.82       23.19      2.44 o 
  -7  -6   5      345.04      354.61     12.03 o 
  -6  -6   5     1275.75     1212.93     28.89 o 
  -5  -6   5      561.21      513.82     10.31 o 
  -4  -6   5       96.41       72.99      2.87 o 
  -3  -6   5      377.05      424.57      8.38 o 
  -2  -6   5     3358.47     3660.22    115.72 o 
  -1  -6   5      619.87      667.41     11.72 o 
   0  -6   5     1559.64     1746.79     29.03 o 
   1  -6   5      336.68      300.68      9.96 o 
   2  -6   5      646.31      693.67     11.72 o 
   3  -6   5     1769.25     1798.63     28.48 o 
   4  -6   5      974.67      961.17     15.87 o 
   5  -6   5      540.29      633.70      8.69 o 
   6  -6   5      276.17      251.08      3.21 o 
   7  -6   5      505.43      512.57      9.57 o 
   8  -6   5       32.73       37.73      4.93 o 
   9  -6   5      961.41      895.83     22.98 o 
  10  -6   5      107.59      108.07      5.64 o 
  11  -6   5       21.92       25.02      3.45 o 
  12  -6   5       14.21       14.77      3.45 o 
  13  -6   5        1.04        1.21      2.92 o 
  14  -6   5       40.38       42.95      5.00 o 
 -12  -5   5      116.36      118.47      7.77 o 
 -11  -5   5      242.35      240.04     10.50 o 
 -10  -5   5      342.19      316.82      8.55 o 
  -9  -5   5      141.88      126.46      8.80 o 
  -8  -5   5        6.21        5.40      1.78 o 
  -7  -5   5      662.39      588.48     11.77 o 
  -6  -5   5     1233.11     1277.31     21.99 o 
  -5  -5   5      343.05      329.45      7.11 o 
  -4  -5   5        0.03        0.80      0.61 o 
  -3  -5   5       15.27       29.87      1.11 o 
  -2  -5   5      451.31      476.72      6.71 o 
  -1  -5   5     8433.43     8943.64    126.47 o 
   0  -5   5        3.29        4.26      0.62 o 
   1  -5   5     1524.54     1520.87     24.15 o 
   2  -5   5       77.38      106.26     15.23 o 
   3  -5   5     2761.92     2650.75     40.09 o 
   4  -5   5      366.94      419.17      7.16 o 
   5  -5   5       89.87       55.59      1.15 o 
   6  -5   5       99.93       92.75      2.19 o 
   7  -5   5       96.74       84.08      2.71 o 
   8  -5   5        4.55        3.45      1.75 o 
   9  -5   5     1291.83     1266.68     30.76 o 
  10  -5   5        7.13        4.91      2.53 o 
  11  -5   5      345.20      353.65     11.95 o 
  12  -5   5      321.49      315.65     11.52 o 
  13  -5   5        3.31       -0.29      3.01 o 
  14  -5   5       58.71       63.22      5.69 o 
 -12  -4   5       26.16       29.54      4.57 o 
 -11  -4   5      101.63       88.79      4.37 o 
 -10  -4   5       42.86       35.91      2.79 o 
  -9  -4   5      145.28      155.51      5.10 o 
  -8  -4   5     1139.21     1088.45     19.53 o 
  -7  -4   5     3495.40     3266.26     81.29 o 
  -6  -4   5      409.08      366.94      7.80 o 
  -5  -4   5      364.76      399.56      8.07 o 
  -4  -4   5      345.99      330.88      6.75 o 
  -3  -4   5     1120.16      914.25     15.41 o 
  -2  -4   5        4.35        1.40      0.44 o 
  -1  -4   5     5628.23     5581.71     67.54 o 
   0  -4   5       20.98       14.48      0.76 o 
   1  -4   5     1843.74     1939.94     35.30 o 
   2  -4   5      351.86      350.73      4.89 o 
   3  -4   5      866.14      926.26     27.09 o 
   4  -4   5        2.06       15.08      0.69 o 
   5  -4   5      115.69      127.04      2.51 o 
   6  -4   5     1279.89     1340.55     21.99 o 
   7  -4   5       46.51       41.29      3.94 o 
   8  -4   5      903.86      904.67     22.55 o 
   9  -4   5       83.65       79.74      4.52 o 
  10  -4   5      295.32      300.88     10.35 o 
  11  -4   5       57.53       64.38      4.81 o 
  12  -4   5      118.70      130.27      6.95 o 
  13  -4   5      211.77      226.63      9.77 o 
 -13  -3   5       74.62       62.34      5.93 o 
 -12  -3   5        0.81        1.46      3.26 o 
 -11  -3   5        0.88       -1.55      1.87 o 
 -10  -3   5        8.89        5.17      1.97 o 
  -9  -3   5     1536.21     1498.30     25.94 o 
  -8  -3   5        7.70       10.18      1.89 o 
  -7  -3   5       23.04       18.76      1.70 o 
  -6  -3   5        0.48        1.84      1.06 o 
  -5  -3   5       36.21       25.34      1.58 o 
  -4  -3   5      703.24      711.13     12.39 o 
  -3  -3   5      199.70      238.01      4.95 o 
  -2  -3   5      153.81      105.39      2.08 o 
  -1  -3   5     1605.38     1633.83     25.61 o 
   0  -3   5      183.69      188.28      2.92 o 
   1  -3   5      768.99      733.04      9.37 o 
   2  -3   5       56.03       60.20      1.31 o 
   3  -3   5      359.35      442.97     26.80 o 
   4  -3   5      378.51      424.08     20.85 o 
   5  -3   5      191.02      177.23      3.14 o 
   6  -3   5       50.42       57.91      5.47 o 
   7  -3   5     1056.03      996.56     24.00 o 
   8  -3   5      218.32      208.41      7.34 o 
   9  -3   5      113.13       92.37      4.96 o 
  10  -3   5       30.46       35.96      3.55 o 
  11  -3   5        0.02       -2.19      2.04 o 
  12  -3   5        8.62        5.93      2.92 o 
  13  -3   5        2.38        4.08      3.11 o 
 -13  -2   5       16.71       18.27      4.03 o 
 -12  -2   5       23.45       22.52      2.92 o 
 -11  -2   5        0.08       -1.63      1.65 o 
 -10  -2   5       10.69       13.03      2.30 o 
  -9  -2   5      105.57      116.90      4.14 o 
  -8  -2   5      199.68      222.83      5.72 o 
  -7  -2   5      815.26      763.67     20.60 o 
  -6  -2   5     1191.88     1044.51     45.89 o 
  -5  -2   5       40.99       44.03      1.96 o 
  -4  -2   5      860.74      838.27     14.16 o 
  -3  -2   5     2072.25     2146.14     33.67 o 
  -2  -2   5       37.09       33.18      0.97 o 
  -1  -2   5      216.53      175.21      2.85 o 
   0  -2   5     5430.05     5204.01    177.67 o 
   1  -2   5     3014.15     2850.90     30.19 o 
   2  -2   5      799.43     1010.45     22.48 o 
   3  -2   5       10.54        9.52      0.77 o 
   4  -2   5     1604.23     1558.33     24.94 o 
   5  -2   5     2860.26     2702.43     34.58 o 
   6  -2   5       86.76       86.54      3.74 o 
   7  -2   5       14.36        8.41      1.90 o 
   8  -2   5      333.38      325.80     10.06 o 
   9  -2   5       24.99       27.94      3.01 o 
  10  -2   5      164.69      144.02      6.61 o 
  11  -2   5       24.24       19.63      3.60 o 
  12  -2   5      273.12      284.79     10.93 o 
  13  -2   5       44.36       45.77      4.86 o 
 -13  -1   5        0.63       -1.31      3.06 o 
 -12  -1   5       75.81       76.08      3.96 o 
 -11  -1   5      181.18      155.06      5.34 o 
 -10  -1   5      898.11      911.33     17.13 o 
  -9  -1   5      844.46      737.26     14.04 o 
  -8  -1   5        1.23        0.21      1.16 o 
  -7  -1   5      117.15      107.54      3.38 o 
  -6  -1   5      445.47      439.08      8.45 o 
  -5  -1   5     6027.26     6210.90     95.67 o 
  -4  -1   5     2208.07     2205.88     38.34 o 
  -3  -1   5     3547.95     3863.61     83.21 o 
  -2  -1   5      154.57      142.31      2.11 o 
  -1  -1   5      839.95      788.72     10.37 o 
   0  -1   5     3283.19     3438.85     71.48 o 
   2  -1   5       30.81       36.66      0.96 o 
   3  -1   5        1.55        0.32      0.77 o 
   4  -1   5     1626.46     1665.67     21.01 o 
   5  -1   5     2068.06     2170.47     48.49 o 
   6  -1   5      330.31      324.98      9.28 o 
   7  -1   5      150.54      163.66      6.03 o 
   8  -1   5     1025.75     1019.40     25.32 o 
   9  -1   5        8.23        3.40      2.04 o 
  10  -1   5        1.55        3.55      2.48 o 
  11  -1   5       44.43       32.99      3.89 o 
 -13   0   5        1.50        0.14      2.15 o 
 -12   0   5       18.90       22.55      2.54 o 
 -11   0   5      458.45      483.89     10.69 o 
 -10   0   5       29.31       24.17      2.30 o 
  -9   0   5      489.04      461.71     10.52 o 
  -8   0   5        0.05        2.16      1.24 o 
  -7   0   5      975.25      965.94     16.78 o 
  -6   0   5      140.04      180.26      4.36 o 
  -5   0   5     3312.76     3309.44     51.66 o 
  -4   0   5     2156.01     2221.65     34.91 o 
  -3   0   5     2417.17     2643.66     28.69 o 
  -2   0   5      290.47      335.03      4.18 o 
  -1   0   5      631.24      643.59      7.43 o 
   0   0   5    10514.80    12244.02    531.18 o 
   1   0   5       91.05      110.29      1.78 o 
   2   0   5       42.81       50.68      3.08 o 
   3   0   5       79.06      102.61      2.10 o 
   4   0   5     1112.75     1107.16     17.21 o 
   5   0   5     3292.69     3293.42     72.69 o 
   6   0   5     1470.34     1568.43     36.25 o 
   7   0   5       21.99       10.74      2.24 o 
   8   0   5       53.46       50.97      3.64 o 
   9   0   5        4.10        8.50      2.48 o 
  10   0   5        0.32        0.39      2.28 o 
  11   0   5        7.29        4.28      2.87 o 
  12   0   5        5.01        3.74      3.26 o 
 -13   1   5       47.34       43.78      4.52 o 
 -12   1   5      254.43      251.84      7.18 o 
 -11   1   5      112.83      117.19      4.43 o 
 -10   1   5       74.57       81.53      3.54 o 
  -9   1   5      302.51      272.24      9.84 o 
  -8   1   5       19.23       26.89      1.97 o 
  -7   1   5       63.47       54.86      2.75 o 
  -6   1   5      673.97      735.07     20.19 o 
  -5   1   5        6.36        7.14      0.80 o 
  -4   1   5      123.28       99.94      1.81 o 
  -3   1   5      932.72      853.58     21.03 o 
  -2   1   5       36.41       22.16      2.79 o 
  -1   1   5    14508.23    16608.78    422.21 o 
   0   1   5       92.15       78.74      3.36 o 
   1   1   5      104.40      106.50      3.14 o 
   2   1   5     3041.60     3588.28     55.71 o 
   3   1   5     1630.23     1585.58     24.03 o 
   4   1   5      166.93      156.28      3.49 o 
   5   1   5      536.37      526.45      9.06 o 
   6   1   5      231.29      217.93      7.29 o 
   7   1   5      469.58      461.47     13.17 o 
   8   1   5      133.15      101.56      5.25 o 
   9   1   5        1.26       -1.46      1.90 o 
  10   1   5      343.96      367.16     12.39 o 
  11   1   5        0.04        3.26      2.92 o 
 -14   2   5      137.61      164.00      8.75 o 
 -13   2   5        3.90        0.87      2.77 o 
 -12   2   5      161.54      152.08      5.36 o 
 -11   2   5      267.35      285.29      7.40 o 
 -10   2   5       25.13       22.91      2.26 o 
  -9   2   5      740.16      710.38     13.50 o 
  -8   2   5       75.30       79.85      2.99 o 
  -7   2   5     1080.97     1073.42     18.38 o 
  -6   2   5      137.85      136.80      2.95 o 
  -5   2   5      826.70      877.06     12.13 o 
  -4   2   5       37.12       18.48      1.81 o 
  -3   2   5      167.18      121.20      2.29 o 
  -2   2   5      399.42      411.49      5.81 o 
  -1   2   5     1136.87     1241.17     30.86 o 
   0   2   5       46.25       77.60      3.69 o 
   1   2   5     3785.45     3883.98     49.46 o 
   2   2   5      188.99      234.07      8.45 o 
   3   2   5       57.14       59.43      1.68 o 
   4   2   5      348.55      329.11      6.14 o 
   5   2   5       15.84       20.25      3.62 o 
   6   2   5     1348.79     1313.57     31.34 o 
   7   2   5        1.16        3.94      2.19 o 
   8   2   5      225.94      205.44      7.92 o 
   9   2   5        2.11        0.15      2.28 o 
  10   2   5       65.69       56.27      4.86 o 
  11   2   5        0.02       -1.90      2.72 o 
 -14   3   5        1.20       -2.82      3.16 o 
 -13   3   5      262.66      294.41     11.61 o 
 -12   3   5       93.73       89.21      5.88 o 
 -11   3   5       38.50       35.48      2.63 o 
 -10   3   5       12.34       14.52      2.15 o 
  -9   3   5     1183.65     1245.56     21.70 o 
  -8   3   5      277.34      297.01      5.51 o 
  -7   3   5      992.53      940.43     13.40 o 
  -6   3   5      419.99      454.22      7.10 o 
  -5   3   5      268.43      303.37      4.84 o 
  -4   3   5     2150.86     2391.74     26.16 o 
  -3   3   5       30.53       26.25      1.00 o 
  -2   3   5      301.55      353.82      5.87 o 
  -1   3   5      469.20      525.35      9.14 o 
   0   3   5      138.40      144.72      8.77 o 
   1   3   5     1210.53     1258.11     29.42 o 
   2   3   5      137.80      162.93      5.37 o 
   3   3   5      691.59      744.25     10.32 o 
   4   3   5      581.23      590.42      8.54 o 
   5   3   5      431.72      385.83      8.16 o 
   6   3   5        7.36        5.27      1.61 o 
   7   3   5        0.89       -0.10      1.85 o 
   8   3   5        0.10       -0.58      1.90 o 
   9   3   5        0.53        1.65      2.38 o 
  10   3   5        6.46        8.89      3.45 o 
 -14   4   5       74.03       72.26      6.07 o 
 -13   4   5       47.74       56.22      5.25 o 
 -12   4   5       69.88       73.03      5.39 o 
 -11   4   5        0.29       -1.07      2.09 o 
 -10   4   5      404.22      398.43      9.00 o 
  -9   4   5      266.74      236.62      5.06 o 
  -8   4   5      337.95      334.22      6.05 o 
  -7   4   5      104.88      117.37      2.94 o 
  -6   4   5      602.43      641.27      9.16 o 
  -5   4   5      279.02      261.75      3.63 o 
  -4   4   5      501.47      464.16      6.75 o 
  -3   4   5      910.64      828.16     11.24 o 
  -2   4   5      181.51      181.50      6.49 o 
  -1   4   5       33.54       46.36      1.68 o 
   0   4   5      415.31      443.12     13.19 o 
   1   4   5     1757.35     1716.53     28.01 o 
   2   4   5       63.28       65.43      2.51 o 
   3   4   5      333.77      316.65      5.36 o 
   4   4   5        0.59       -0.28      1.90 o 
   5   4   5      285.35      284.77     12.15 o 
   6   4   5      149.48      121.23      4.15 o 
   7   4   5        3.53        6.61      2.53 o 
   8   4   5      376.59      357.05     12.15 o 
   9   4   5       63.50       72.16      5.35 o 
  10   4   5      141.10      151.31      7.92 o 
 -15   5   5       66.18       81.05      6.51 o 
 -14   5   5       21.88       21.38      4.62 o 
 -13   5   5        4.81        7.63      3.35 o 
 -12   5   5       50.97       44.07      4.28 o 
 -11   5   5        0.09       -1.65      2.19 o 
 -10   5   5      314.17      333.06      8.04 o 
  -9   5   5     3270.64     3199.96     42.03 o 
  -8   5   5       51.18       47.41      2.08 o 
  -7   5   5       17.80       35.89      2.13 o 
  -6   5   5      203.14      190.87      6.60 o 
  -5   5   5     2158.62     2217.85     31.78 o 
  -4   5   5      235.89      215.35      4.81 o 
  -3   5   5      423.36      534.77     14.58 o 
  -2   5   5       98.69      112.20      4.32 o 
  -1   5   5     3171.26     3302.60     73.08 o 
   0   5   5       25.43       29.59      2.33 o 
   1   5   5      685.73      713.70     12.87 o 
   2   5   5       58.33       60.51      2.61 o 
   3   5   5        6.29        3.58      1.82 o 
   4   5   5      571.79      567.48     13.02 o 
   5   5   5        0.01       -0.19      1.58 o 
   6   5   5       66.30       77.26      5.10 o 
   7   5   5      122.55      117.59      6.46 o 
   8   5   5      434.71      419.20     14.04 o 
   9   5   5       25.65       22.98      4.08 o 
 -15   6   5       90.04      107.19      7.63 o 
 -14   6   5       16.29       14.67      4.18 o 
 -13   6   5       41.53       52.72      5.05 o 
 -12   6   5       37.77       43.15      4.47 o 
 -11   6   5      397.39      428.97     18.34 o 
 -10   6   5      194.15      215.71      6.13 o 
  -9   6   5      541.89      521.71     11.73 o 
  -8   6   5      199.21      210.30      7.92 o 
  -7   6   5       28.51       49.66      3.69 o 
  -6   6   5      670.93      635.62     11.17 o 
  -5   6   5       93.28       67.40      3.79 o 
  -4   6   5     1145.20     1308.13     30.81 o 
  -3   6   5        2.62        1.26      1.36 o 
  -2   6   5       83.24       79.74      3.79 o 
  -1   6   5      743.79      783.19     19.53 o 
   0   6   5      436.30      457.88     12.59 o 
   1   6   5       29.90       32.22      2.77 o 
   2   6   5      266.04      267.56      6.29 o 
   3   6   5       55.33       55.83      2.85 o 
   4   6   5       14.30        9.94      1.91 o 
   5   6   5      195.63      203.06      8.11 o 
   6   6   5      562.51      534.99     16.18 o 
   7   6   5       55.38       55.78      4.86 o 
   8   6   5        1.90        2.09      2.96 o 
 -14   7   5      107.61      133.19      7.97 o 
 -13   7   5        0.01       -0.05      2.43 o 
 -12   7   5        1.22        7.07      1.94 o 
 -11   7   5       14.08       13.54      2.32 o 
 -10   7   5       86.13       92.58      4.05 o 
  -9   7   5        5.89        7.43      2.53 o 
  -8   7   5     1358.20     1338.40     32.80 o 
  -7   7   5     1889.63     1838.79     43.39 o 
  -6   7   5      497.62      503.31     14.19 o 
  -5   7   5        0.45        1.12      1.70 o 
  -4   7   5      237.96      245.77      8.11 o 
  -3   7   5       16.27       11.86      2.09 o 
  -2   7   5      197.05      156.51      6.03 o 
  -1   7   5     1302.36     1297.53     31.00 o 
   0   7   5       87.31       73.42      4.08 o 
   1   7   5      209.65      236.35      8.26 o 
   2   7   5      118.89      116.62      5.54 o 
   3   7   5      252.93      260.06      9.33 o 
   4   7   5        0.17       -2.96      2.43 o 
   5   7   5      128.24      115.40      6.41 o 
   6   7   5       36.80       32.46      4.08 o 
   7   7   5        7.00       11.27      3.50 o 
 -14   8   5       43.65       46.60      5.39 o 
 -13   8   5      219.83      218.40      7.02 o 
 -12   8   5        1.18       -1.61      1.85 o 
 -11   8   5        0.09       -2.63      1.75 o 
 -10   8   5      332.72      331.15     11.71 o 
  -9   8   5       51.09       81.05      5.20 o 
  -8   8   5        6.02        4.03      2.38 o 
  -7   8   5      720.79      712.15     19.24 o 
  -6   8   5      278.53      243.59      8.70 o 
  -5   8   5      188.46      141.79      5.98 o 
  -4   8   5      220.02      174.39      6.90 o 
  -3   8   5     4689.31     4566.46    101.41 o 
  -2   8   5       70.85       70.80      4.23 o 
  -1   8   5       36.49       39.84      3.30 o 
   0   8   5       37.72       32.12      3.21 o 
   1   8   5      300.76      298.74     10.16 o 
   2   8   5        0.01       -0.78      2.04 o 
   3   8   5      225.30      214.97      8.60 o 
   4   8   5      198.35      193.00      8.41 o 
   5   8   5        7.97        7.39      3.30 o 
   6   8   5      173.88      208.80      9.43 o 
 -14   9   5        0.60       -0.39      3.40 o 
 -13   9   5      470.10      511.03     17.10 o 
 -12   9   5        0.24       -1.65      1.86 o 
 -11   9   5        2.74        1.41      1.85 o 
 -10   9   5      149.53      135.42      7.09 o 
  -9   9   5      987.64      974.64     25.85 o 
  -8   9   5      287.39      289.02     10.45 o 
  -7   9   5       23.78       24.34      3.16 o 
  -6   9   5      650.90      619.00     17.35 o 
  -5   9   5        4.34        6.56      2.43 o 
  -4   9   5      481.28      435.86     13.17 o 
  -3   9   5        2.68        2.19      2.19 o 
  -2   9   5        1.68        3.01      2.09 o 
  -1   9   5      282.00      264.04      9.38 o 
   0   9   5      229.22      227.21      8.65 o 
   1   9   5       24.20       19.78      3.35 o 
   2   9   5       74.23       77.11      5.25 o 
   3   9   5       19.11       17.40      3.50 o 
   4   9   5       56.96       57.48      4.91 o 
   5   9   5        9.73        1.55      3.21 o 
 -13  10   5        9.99       14.29      2.86 o 
 -12  10   5       43.30       33.40      3.04 o 
 -11  10   5        0.24        0.83      2.43 o 
 -10  10   5       30.83       23.96      3.84 o 
  -9  10   5      227.36      200.78      8.65 o 
  -8  10   5      129.25      140.28      6.85 o 
  -7  10   5       14.85       16.08      3.11 o 
  -6  10   5       35.94       29.35      3.30 o 
  -5  10   5      274.41      268.08      9.67 o 
  -4  10   5       69.63       70.02      4.76 o 
  -3  10   5      611.45      562.54     16.38 o 
  -2  10   5        0.04        1.94      2.28 o 
  -1  10   5      196.02      185.18      7.97 o 
   0  10   5       87.61       94.56      5.73 o 
   1  10   5      190.61      194.46      8.50 o 
   2  10   5        7.78       12.49      3.50 o 
   3  10   5        4.23        1.94      2.96 o 
 -13  11   5       71.16       75.66      4.57 o 
 -12  11   5       38.80       47.23      3.69 o 
 -11  11   5      162.36      203.89      9.52 o 
 -10  11   5        2.11        0.53      2.77 o 
  -9  11   5      553.40      516.87     16.47 o 
  -8  11   5       16.56        6.66      2.92 o 
  -7  11   5       44.22       31.68      3.64 o 
  -6  11   5       87.54       86.74      5.35 o 
  -5  11   5      679.62      677.56     19.29 o 
  -4  11   5      316.20      307.97     11.03 o 
  -3  11   5      566.59      518.95     15.84 o 
  -2  11   5       22.47       17.40      3.40 o 
  -1  11   5       15.49       18.37      3.64 o 
   0  11   5       17.02       11.13      3.30 o 
   1  11   5       18.79       23.32      4.28 o 
   2  11   5      149.15      146.31      8.02 o 
 -12  12   5       85.44       81.20      6.66 o 
 -11  12   5      293.54      274.25     11.42 o 
 -10  12   5       58.20       64.24      5.64 o 
  -9  12   5       99.68       97.91      6.41 o 
  -8  12   5        1.80        1.02      2.67 o 
  -7  12   5       58.33       75.17      5.49 o 
  -6  12   5       27.24       20.31      3.45 o 
  -5  12   5       89.18       86.93      5.73 o 
  -4  12   5      170.28      177.16      8.21 o 
  -3  12   5        4.23        2.38      2.72 o 
  -2  12   5        3.26        4.03      2.82 o 
  -1  12   5      146.38      140.04      7.58 o 
   0  12   5       33.00       34.74      4.57 o 
 -10  13   5        8.88       16.57      4.32 o 
  -9  13   5        0.05       -3.35      2.24 o 
  -8  13   5        8.43        5.78      3.21 o 
  -7  13   5       10.26       17.01      3.84 o 
  -6  13   5        0.00        1.80      2.96 o 
  -5  13   5      123.63      122.94      7.05 o 
  -4  13   5       75.23       74.54      5.78 o 
  -3  13   5       37.29       41.89      4.52 o 
   2 -17   6       59.01       70.65      6.27 o 
   3 -17   6       51.82       54.47      5.25 o 
   4 -17   6        0.24        2.24      3.16 o 
   5 -17   6        5.93       10.01      3.69 o 
   6 -17   6        0.07       -1.65      2.67 o 
   7 -17   6      444.84      452.92     15.45 o 
   8 -17   6       91.62      104.62      7.00 o 
   1 -16   6       58.57       66.38      5.78 o 
   2 -16   6        0.08       -4.23      2.82 o 
   3 -16   6       11.68       18.51      4.08 o 
   4 -16   6        0.12       -1.41      2.28 o 
   5 -16   6       56.27       52.53      4.71 o 
   6 -16   6       93.66       92.23      5.98 o 
   7 -16   6        5.68       10.40      3.40 o 
   8 -16   6       20.10       15.26      3.50 o 
   9 -16   6       29.64       24.64      3.89 o 
  10 -16   6      123.08      118.42      7.19 o 
  -1 -15   6        0.07       -3.35      2.62 o 
   0 -15   6      109.45      111.81      6.85 o 
   1 -15   6        8.21        9.82      3.30 o 
   2 -15   6      318.00      352.92     12.78 o 
   3 -15   6       88.43       91.16      6.03 o 
   4 -15   6      108.30       99.51      6.07 o 
   5 -15   6        2.39        2.04      2.72 o 
   6 -15   6      346.81      344.80     12.20 o 
   7 -15   6        2.87        0.83      2.62 o 
   8 -15   6       31.54       27.02      3.55 o 
   9 -15   6      196.86      198.64      8.94 o 
  10 -15   6        0.30        2.72      3.16 o 
  11 -15   6       83.15       76.82      5.69 o 
  -2 -14   6       43.27       49.42      5.10 o 
  -1 -14   6       73.24       82.12      5.88 o 
   0 -14   6      196.01      216.47      9.33 o 
   1 -14   6      101.18       86.54      5.59 o 
   2 -14   6       29.02       18.32      3.69 o 
   3 -14   6      249.45      255.74      9.77 o 
   4 -14   6        2.96        4.03      2.62 o 
   5 -14   6      159.10      162.05      7.29 o 
   6 -14   6        0.01       -0.68      2.33 o 
   7 -14   6        0.22        2.43      2.48 o 
   8 -14   6        0.15       -0.05      2.33 o 
   9 -14   6      982.26      993.40     26.77 o 
  10 -14   6        7.40        2.53      3.01 o 
  11 -14   6        2.86        5.49      3.06 o 
  12 -14   6       83.39       91.30      6.56 o 
  -4 -13   6        0.68       -4.45      2.96 o 
  -3 -13   6       61.75       62.25      5.25 o 
  -2 -13   6      113.00      105.49      6.61 o 
  -1 -13   6      350.18      346.84     12.15 o 
   0 -13   6      315.95      336.40     11.86 o 
   1 -13   6       17.76       17.98      3.11 o 
   2 -13   6      441.32      443.40     13.80 o 
   3 -13   6      108.88      109.14      5.88 o 
   4 -13   6      128.51      122.64      5.98 o 
   5 -13   6      210.23      213.66      8.36 o 
   6 -13   6        3.18        2.67      2.38 o 
   7 -13   6        1.68       -0.34      2.24 o 
   8 -13   6       95.87       94.61      5.59 o 
   9 -13   6      247.67      253.16      9.77 o 
  10 -13   6       36.13       35.76      4.08 o 
  11 -13   6        8.12        7.63      3.06 o 
  12 -13   6       14.01       19.68      4.13 o 
  -5 -12   6       85.31       90.91      6.41 o 
  -4 -12   6        3.48        1.00      2.94 o 
  -3 -12   6      240.10      256.92      7.32 o 
  -2 -12   6      208.15      248.38      6.99 o 
  -1 -12   6      410.66      436.93      9.90 o 
   0 -12   6      435.14      442.52      9.72 o 
   1 -12   6      412.73      431.20     13.36 o 
   2 -12   6       84.57       81.59      3.40 o 
   3 -12   6       18.54       15.11      2.67 o 
   4 -12   6       95.39       74.68      4.62 o 
   5 -12   6      220.87      190.53      7.48 o 
   6 -12   6      261.74      247.23      8.84 o 
   7 -12   6       29.34       20.60      2.87 o 
   8 -12   6       13.52       11.18      2.62 o 
   9 -12   6      492.67      467.79     14.53 o 
  10 -12   6       20.74       19.73      3.35 o 
  11 -12   6      245.30      249.32      9.91 o 
  12 -12   6       29.39       29.93      4.18 o 
  13 -12   6      226.51      240.28     10.54 o 
  -6 -11   6      207.57      194.90     13.19 o 
  -5 -11   6      301.04      315.40      8.40 o 
  -4 -11   6        4.14        5.92      2.10 o 
  -3 -11   6        3.00        3.74      1.84 o 
  -2 -11   6      612.08      631.88     12.87 o 
  -1 -11   6       87.04       80.95      3.56 o 
   0 -11   6       24.31       25.53      2.14 o 
   1 -11   6       59.60       72.04      3.13 o 
   2 -11   6       36.46       38.57      2.25 o 
   3 -11   6      916.61      924.46     40.21 o 
   4 -11   6       93.74       91.11      4.66 o 
   5 -11   6      489.31      497.04     14.09 o 
   6 -11   6      399.03      392.62     11.90 o 
   7 -11   6      231.41      235.28      8.50 o 
   8 -11   6       14.98       11.22      2.48 o 
   9 -11   6       15.84        6.61      2.53 o 
  10 -11   6       17.55       20.80      3.11 o 
  11 -11   6      691.92      656.08     19.24 o 
  12 -11   6        2.55        1.65      2.67 o 
  13 -11   6      152.17      166.67      8.50 o 
  -7 -10   6       54.20       53.75      3.73 o 
  -6 -10   6      157.08      162.11      5.69 o 
  -5 -10   6       21.10       21.41      2.62 o 
  -4 -10   6      281.79      296.48      7.63 o 
  -3 -10   6       10.20       11.18      3.45 o 
  -2 -10   6      391.29      350.95      8.07 o 
  -1 -10   6      138.40      138.07      6.49 o 
   0 -10   6      121.12      130.15      4.05 o 
   1 -10   6       24.55       24.98      1.91 o 
   2 -10   6     1157.81     1137.97     22.25 o 
   3 -10   6      182.48      171.79      4.54 o 
   4 -10   6      501.46      422.21     12.00 o 
   5 -10   6     2292.95     2234.95     51.12 o 
   6 -10   6      116.46      113.51      5.20 o 
   7 -10   6       19.23       16.38      2.48 o 
   8 -10   6        2.74        2.87      1.94 o 
   9 -10   6      127.28      122.26      5.83 o 
  10 -10   6        1.09        1.41      2.19 o 
  11 -10   6      114.95      129.20      6.80 o 
  12 -10   6       34.94       37.95      4.32 o 
  13 -10   6        8.42        5.00      3.21 o 
  -8  -9   6        7.46        4.76      2.67 o 
  -7  -9   6       16.05       10.53      3.21 o 
  -6  -9   6        0.47       -1.26      1.61 o 
  -5  -9   6        7.62        6.74      2.53 o 
  -4  -9   6      260.05      253.82      8.99 o 
  -3  -9   6      205.06      185.16      5.32 o 
  -2  -9   6      103.28       97.11      3.49 o 
  -1  -9   6      870.93      909.14     18.63 o 
   0  -9   6      129.26      120.70      6.37 o 
   1  -9   6       19.85       22.74      1.68 o 
   2  -9   6     1766.47     1715.03     27.99 o 
   3  -9   6       35.28       36.39      1.94 o 
   4  -9   6      145.17      125.10      4.74 o 
   5  -9   6      144.16      136.25      5.35 o 
   6  -9   6      266.76      224.25      7.53 o 
   7  -9   6      160.61      155.10      6.17 o 
   8  -9   6       20.49       16.23      2.58 o 
   9  -9   6       11.94       15.01      2.48 o 
  10  -9   6      182.17      182.17      7.63 o 
  11  -9   6       41.67       32.90      3.84 o 
  12  -9   6       67.64       81.39      5.39 o 
  13  -9   6      203.85      204.18      9.33 o 
  -9  -8   6       35.04       35.85      5.52 o 
  -8  -8   6       17.89       19.70      2.89 o 
  -7  -8   6       30.37       26.79      2.59 o 
  -6  -8   6       70.48       66.81      4.49 o 
  -5  -8   6      152.82      139.29      4.59 o 
  -4  -8   6     1517.29     1647.01     31.29 o 
  -3  -8   6       49.23       47.00      2.42 o 
  -2  -8   6      101.73      156.80      4.35 o 
  -1  -8   6      468.30      462.50      9.04 o 
   0  -8   6      481.27      478.54     12.22 o 
   1  -8   6       17.99       11.57      1.29 o 
   2  -8   6       10.92        5.04      1.01 o 
   3  -8   6      448.94      459.47      8.57 o 
   4  -8   6       16.90       15.07      1.27 o 
   5  -8   6     1280.57     1247.19     29.30 o 
   6  -8   6       87.60       79.30      3.89 o 
   7  -8   6      277.20      295.76      6.37 o 
   8  -8   6        5.93       10.61      1.53 o 
   9  -8   6     1953.04     1915.66     45.09 o 
  10  -8   6      173.71      173.37      7.39 o 
  11  -8   6        2.24        1.17      2.43 o 
  12  -8   6      392.78      388.88     13.17 o 
  13  -8   6      308.19      334.84     12.49 o 
  -9  -7   6      130.09      134.41      6.88 o 
  -8  -7   6        9.09       10.14      2.14 o 
  -7  -7   6        0.00       -0.36      1.58 o 
  -6  -7   6     1092.45     1092.32     19.74 o 
  -5  -7   6      336.13      350.03      7.89 o 
  -4  -7   6       78.22       81.04      3.16 o 
  -3  -7   6        8.76        5.89      1.37 o 
  -2  -7   6      341.20      300.90      6.48 o 
  -1  -7   6      330.97      387.63      7.63 o 
   0  -7   6      108.03      124.96      3.30 o 
   1  -7   6     2166.41     2179.18     39.43 o 
   2  -7   6        0.07       15.26      1.65 o 
   3  -7   6     1949.95     1848.46     41.64 o 
   4  -7   6        9.72        7.76      1.05 o 
   5  -7   6     2103.46     2272.13     51.02 o 
   6  -7   6       42.02       32.33      2.11 o 
   7  -7   6        3.69        3.43      1.15 o 
   8  -7   6       34.52       30.91      3.72 o 
   9  -7   6      210.85      214.24      8.80 o 
  10  -7   6      814.65      840.82     22.30 o 
  11  -7   6        6.61       10.25      2.87 o 
  12  -7   6        3.89        6.71      2.92 o 
  13  -7   6      210.35      188.29      8.94 o 
 -10  -6   6       27.31       23.18      2.92 o 
  -9  -6   6        3.52        1.98      2.01 o 
  -8  -6   6       10.32       17.65      2.26 o 
  -7  -6   6        0.42       -2.32      1.55 o 
  -6  -6   6      104.73       95.69      3.66 o 
  -5  -6   6      398.46      375.50      8.14 o 
  -4  -6   6       36.59       34.10      2.55 o 
  -3  -6   6       72.95       70.90      1.84 o 
  -2  -6   6     1957.29     2162.57     25.86 o 
  -1  -6   6       24.20       20.16      1.02 o 
   0  -6   6       37.78       73.72      1.79 o 
   1  -6   6       47.92       54.09      4.98 o 
   2  -6   6      546.24      606.09     11.93 o 
   3  -6   6       15.25       19.05      1.31 o 
   4  -6   6      699.35      604.51     24.27 o 
   5  -6   6        9.00       14.52      2.14 o 
   6  -6   6        0.07        2.14      1.16 o 
   7  -6   6       20.47       25.18      2.41 o 
   8  -6   6       14.53       14.62      1.61 o 
   9  -6   6      260.88      252.09      8.80 o 
  10  -6   6      812.16      812.20     21.48 o 
  11  -6   6      353.06      358.75     12.05 o 
  12  -6   6        7.73        6.85      2.92 o 
  13  -6   6      157.79      172.35      8.45 o 
 -11  -5   6       77.79       84.79      6.07 o 
 -10  -5   6      217.38      217.92      6.61 o 
  -9  -5   6      136.01      130.77      4.79 o 
  -8  -5   6      831.26      773.76     18.34 o 
  -7  -5   6       33.56       36.64      2.58 o 
  -6  -5   6     1517.03     1463.15     33.31 o 
  -5  -5   6      109.93      131.84      7.99 o 
  -4  -5   6      148.30      149.95      4.02 o 
  -3  -5   6      717.55      842.61     11.26 o 
  -2  -5   6     7430.71     7844.21     82.89 o 
  -1  -5   6      354.32      484.14      6.79 o 
   0  -5   6      238.12      186.44      3.54 o 
   1  -5   6      501.29      495.57      7.03 o 
   2  -5   6     1977.85     1958.70     29.41 o 
   3  -5   6        1.84        7.67      1.51 o 
   4  -5   6       21.29       32.90      0.95 o 
   5  -5   6     2688.49     2682.92     38.70 o 
   6  -5   6       77.28       69.91      2.40 o 
   7  -5   6      465.32      422.48     16.38 o 
   8  -5   6      209.97      216.77      5.24 o 
   9  -5   6      535.35      568.86     15.74 o 
  10  -5   6        9.77        9.09      2.67 o 
  11  -5   6     1999.58     2145.35     50.97 o 
  12  -5   6        3.12        1.36      2.72 o 
  13  -5   6       91.94      102.53      6.51 o 
 -12  -4   6      529.26      596.21     18.71 o 
 -11  -4   6      157.69      158.66      5.65 o 
 -10  -4   6        0.30        0.86      1.69 o 
  -9  -4   6       50.26       44.37      2.94 o 
  -8  -4   6      574.48      508.32     16.74 o 
  -7  -4   6      203.23      142.38      4.43 o 
  -6  -4   6      908.76      920.14     20.94 o 
  -5  -4   6     1124.54     1036.73     34.77 o 
  -4  -4   6      427.12      425.42      8.21 o 
  -3  -4   6      719.08      828.99     24.93 o 
  -2  -4   6      566.95      632.39      8.76 o 
  -1  -4   6     3022.96     3024.82     37.05 o 
   0  -4   6      548.73      487.02      6.64 o 
   1  -4   6    11570.04    12276.69    160.22 o 
   2  -4   6     2279.03     2401.65     29.17 o 
   3  -4   6      256.55      264.57      4.01 o 
   4  -4   6      107.05      105.41      4.49 o 
   5  -4   6      599.24      606.48     10.68 o 
   6  -4   6       20.81       17.35      2.24 o 
   7  -4   6      105.37      112.71      6.03 o 
   8  -4   6       38.02       36.73      2.96 o 
   9  -4   6       17.42       17.35      2.77 o 
  10  -4   6        4.50        1.21      2.09 o 
  11  -4   6       49.13       45.24      4.47 o 
  12  -4   6        1.20       -0.44      2.48 o 
  13  -4   6       60.16       72.60      5.93 o 
 -12  -3   6        8.97        9.33      3.21 o 
 -11  -3   6        0.00       -1.60      1.69 o 
 -10  -3   6      123.90      121.97      4.55 o 
  -9  -3   6      216.09      198.22      5.77 o 
  -8  -3   6       34.73       44.62      4.06 o 
  -7  -3   6      398.26      378.35      8.07 o 
  -6  -3   6      278.46      239.96      5.58 o 
  -5  -3   6      595.72      535.33      9.95 o 
  -4  -3   6       41.25       37.53      1.73 o 
  -3  -3   6      287.88      264.50      7.12 o 
  -2  -3   6      664.39      748.68     10.16 o 
  -1  -3   6      438.98      535.13      9.14 o 
   0  -3   6     1239.38     1350.61     17.42 o 
   1  -3   6      785.26      761.77      9.81 o 
   2  -3   6      127.53      116.09      1.76 o 
   3  -3   6     1847.35     1987.05     29.77 o 
   4  -3   6        3.23        5.78      1.55 o 
   5  -3   6      296.35      314.39      6.24 o 
   6  -3   6       15.14       14.42      2.14 o 
   7  -3   6      970.29      934.60     22.69 o 
   8  -3   6       76.06       62.83      3.74 o 
   9  -3   6       84.28       87.22      4.71 o 
  10  -3   6        0.12       -1.65      2.19 o 
  11  -3   6      182.35      179.93      7.82 o 
  12  -3   6       58.01       64.43      5.10 o 
  13  -3   6      199.28      203.11      9.33 o 
 -13  -2   6        8.82        9.77      3.79 o 
 -12  -2   6        5.82        4.86      3.30 o 
 -11  -2   6        2.30        0.83      1.76 o 
 -10  -2   6      324.30      285.33      7.37 o 
  -9  -2   6      170.49      171.00      5.09 o 
  -8  -2   6      320.99      289.81      6.84 o 
  -7  -2   6        2.68       -0.12      1.46 o 
  -6  -2   6       53.32       55.15      2.79 o 
  -5  -2   6     3897.82     4151.96     64.65 o 
  -4  -2   6     6547.02     6571.56    101.46 o 
  -3  -2   6     1217.97     1241.07     19.96 o 
  -2  -2   6      170.60      178.20      2.93 o 
  -1  -2   6      391.80      404.75      5.79 o 
   0  -2   6     9297.91     9899.84    373.42 o 
   1  -2   6      147.11      149.55      3.26 o 
   2  -2   6      128.77       83.71      2.70 o 
   3  -2   6     1410.75     1345.94     13.28 o 
   4  -2   6        0.01       -0.76      1.03 o 
   5  -2   6       59.90       40.12      5.15 o 
   6  -2   6      191.39      205.49      6.51 o 
   7  -2   6      362.80      351.65     10.11 o 
   8  -2   6       12.42        8.65      2.14 o 
   9  -2   6     1273.51     1193.11     29.40 o 
  10  -2   6        2.36        2.77      2.24 o 
  11  -2   6        3.21        0.24      2.19 o 
  12  -2   6        3.05        0.58      2.58 o 
 -13  -1   6       19.13       21.23      3.84 o 
 -12  -1   6       11.36       10.69      3.35 o 
 -11  -1   6       15.93       14.92      2.54 o 
 -10  -1   6     1525.56     1550.58     26.94 o 
  -9  -1   6       15.94       18.39      2.11 o 
  -8  -1   6      546.04      516.77     17.83 o 
  -7  -1   6       16.12        5.38      1.38 o 
  -6  -1   6      718.63      644.67     11.66 o 
  -5  -1   6      300.11      342.41     10.59 o 
  -4  -1   6      192.82      179.68      3.93 o 
  -3  -1   6     1345.52     1354.72     21.56 o 
  -2  -1   6     1110.03     1004.28     15.19 o 
  -1  -1   6     3507.09     3265.94     31.64 o 
   0  -1   6     2018.73     2086.29     32.34 o 
   2  -1   6      372.00      440.74      6.25 o 
   3  -1   6     2350.01     2396.83     32.57 o 
   4  -1   6      330.83      382.53      5.74 o 
   5  -1   6      211.21      230.35      4.00 o 
   6  -1   6      160.45      153.84      5.44 o 
   7  -1   6      161.34      166.81      6.17 o 
   8  -1   6       24.03       27.02      2.77 o 
   9  -1   6       14.67       17.40      3.11 o 
  10  -1   6       15.26       11.90      2.82 o 
  11  -1   6       40.22       41.11      4.13 o 
  12  -1   6       19.31       18.85      3.94 o 
 -14   0   6       22.50       27.94      4.66 o 
 -13   0   6       19.28       16.08      4.08 o 
 -12   0   6      421.35      423.28     14.33 o 
 -11   0   6        0.52       -3.50      2.33 o 
 -10   0   6        4.61        6.73      1.68 o 
  -9   0   6      439.89      455.17      9.59 o 
  -8   0   6      537.46      502.20     10.03 o 
  -7   0   6      376.11      341.41      8.09 o 
  -6   0   6       62.77       36.27      2.38 o 
  -5   0   6      619.40      629.48     11.06 o 
  -4   0   6     3187.94     3282.32     50.97 o 
  -3   0   6        4.57       25.62      1.00 o 
  -2   0   6     6469.05     6814.98    130.07 o 
  -1   0   6      352.92      419.58      5.11 o 
   0   0   6       69.51      118.82      3.31 o 
   1   0   6     1134.04     1176.78     13.40 o 
   2   0   6      427.20      452.17      8.54 o 
   3   0   6      469.33      495.02      7.05 o 
   4   0   6     1014.89     1013.13     17.67 o 
   5   0   6        1.47        1.05      0.89 o 
   6   0   6     1431.77     1413.76     32.94 o 
   7   0   6      580.74      573.81     15.45 o 
   8   0   6      238.56      248.16      8.70 o 
   9   0   6       72.94       86.10      5.00 o 
  10   0   6      122.62      101.60      5.78 o 
  11   0   6      377.59      374.01     12.93 o 
 -14   1   6        5.76        3.30      3.64 o 
 -13   1   6        0.62       -2.14      2.92 o 
 -12   1   6      250.71      249.86     10.11 o 
 -11   1   6        3.12        4.47      2.67 o 
 -10   1   6       20.35       15.28      2.04 o 
  -9   1   6        0.52        0.97      1.75 o 
  -8   1   6      802.06      795.13     14.46 o 
  -7   1   6     1133.60     1175.85     19.96 o 
  -6   1   6     3384.75     3272.56     51.42 o 
  -5   1   6      117.44      155.47      3.05 o 
  -4   1   6      407.05      446.16      5.62 o 
  -3   1   6       36.38       37.80      1.16 o 
  -2   1   6     9399.63    10452.10    208.85 o 
  -1   1   6      721.26      664.99      9.23 o 
   0   1   6      115.77       86.04      1.52 o 
   1   1   6     7068.19     6992.86     80.15 o 
   2   1   6        0.19        3.46      0.71 o 
   3   1   6      165.42      182.53      6.61 o 
   4   1   6      202.21      185.69      4.13 o 
   5   1   6     1298.68     1289.90     22.55 o 
   6   1   6        7.58        5.73      1.94 o 
   7   1   6      715.85      658.65     17.49 o 
   8   1   6       14.27        5.93      2.43 o 
   9   1   6      147.82      155.25      7.05 o 
  10   1   6       30.40       23.62      3.40 o 
  11   1   6      215.50      209.87      9.18 o 
 -14   2   6        0.21       -4.52      3.01 o 
 -13   2   6      424.56      465.70     15.60 o 
 -12   2   6     1190.73     1252.73     32.56 o 
 -11   2   6        5.84        2.96      2.19 o 
 -10   2   6        5.44        0.53      2.19 o 
  -9   2   6      310.66      310.64      7.28 o 
  -8   2   6      814.65      731.44     13.52 o 
  -7   2   6      839.65      836.19     14.83 o 
  -6   2   6      929.78      995.71     13.85 o 
  -5   2   6      897.74      897.22     10.60 o 
  -4   2   6      108.05      101.10      2.16 o 
  -3   2   6        0.03        2.79      0.94 o 
  -2   2   6      167.92      186.49     10.96 o 
  -1   2   6     2237.99     2175.95     28.17 o 
   0   2   6      477.89      477.27      7.09 o 
   1   2   6     1197.10     1136.72     15.42 o 
   2   2   6        4.16        2.80      0.90 o 
   3   2   6      144.22      142.08      2.92 o 
   4   2   6       36.90       45.29      1.67 o 
   5   2   6      429.33      444.08     12.24 o 
   6   2   6        0.28       -1.31      1.75 o 
   7   2   6      121.65      122.50      5.64 o 
   8   2   6        4.46        2.04      2.14 o 
   9   2   6       73.82       77.65      5.20 o 
 -14   3   6      220.56      241.35     10.74 o 
 -13   3   6        9.41        8.55      3.21 o 
 -12   3   6      299.61      303.45     11.37 o 
 -11   3   6       43.03       49.71      4.37 o 
 -10   3   6       75.87       74.54      4.76 o 
  -9   3   6      126.40      115.36      5.78 o 
  -8   3   6      226.03      224.10      4.57 o 
  -7   3   6      182.42      211.53      4.22 o 
  -6   3   6      111.47      120.54      2.35 o 
  -5   3   6      618.16      577.72      8.29 o 
  -4   3   6       64.77       52.84      1.73 o 
  -3   3   6      823.35      726.96      9.96 o 
  -2   3   6     2677.49     2810.27     43.89 o 
  -1   3   6        9.41        6.49      0.96 o 
   0   3   6       71.70       58.98      2.12 o 
   1   3   6      237.06      247.15      5.35 o 
   2   3   6      517.82      483.14      9.19 o 
   3   3   6       47.16       37.81      2.12 o 
   4   3   6        8.23        8.66      1.56 o 
   5   3   6      160.90      151.43      4.49 o 
   6   3   6       21.07       13.32      3.16 o 
   7   3   6       35.60       32.18      2.53 o 
   8   3   6       56.69       59.23      4.57 o 
   9   3   6      169.10      167.15      7.82 o 
  10   3   6        0.50        1.85      3.16 o 
 -15   4   6       13.13       10.79      3.98 o 
 -14   4   6        3.26        4.57      3.55 o 
 -13   4   6       10.13       22.40      3.94 o 
 -12   4   6       13.85        9.62      3.16 o 
 -11   4   6       46.25       35.52      3.64 o 
 -10   4   6      601.18      593.20     17.20 o 
  -9   4   6      511.90      542.53     11.08 o 
  -8   4   6     1520.80     1586.16     26.68 o 
  -7   4   6      162.48      178.53     10.84 o 
  -6   4   6     1302.90     1260.85     20.40 o 
  -5   4   6      458.71      473.60      8.64 o 
  -4   4   6     1700.84     1689.84     26.97 o 
  -3   4   6       63.65      105.86      8.62 o 
  -2   4   6      351.79      307.87      8.50 o 
  -1   4   6     1000.03      940.48     22.16 o 
   0   4   6      361.41      390.96      7.73 o 
   1   4   6      243.71      245.88      5.54 o 
   2   4   6      953.13      967.68     23.18 o 
   3   4   6      729.48      686.59     12.78 o 
   4   4   6      296.49      318.15      8.77 o 
   5   4   6     1247.37     1194.97     21.11 o 
   6   4   6        3.31       -0.68      1.68 o 
   7   4   6      109.87      112.29      5.83 o 
   8   4   6        1.19       -3.01      2.48 o 
   9   4   6      212.52      183.97      8.55 o 
 -14   5   6      199.16      239.02     10.84 o 
 -13   5   6        4.41        3.50      2.53 o 
 -12   5   6       22.41       23.71      3.74 o 
 -11   5   6       50.06       51.90      4.32 o 
 -10   5   6      584.15      578.69     11.99 o 
  -9   5   6      337.46      362.94      8.28 o 
  -8   5   6       17.53       14.51      1.70 o 
  -7   5   6      925.32      903.02     22.79 o 
  -6   5   6      822.32      749.76     23.54 o 
  -5   5   6      166.99      205.61      4.66 o 
  -4   5   6       24.33       26.63      2.38 o 
  -3   5   6      948.42      841.99     20.51 o 
  -2   5   6       21.70       18.71      2.04 o 
  -1   5   6        2.32        8.31      1.65 o 
   0   5   6       12.25       12.54      1.80 o 
   1   5   6      102.43       94.43      3.24 o 
   2   5   6       87.65       86.41      3.18 o 
   3   5   6     1024.51      997.83     17.82 o 
   4   5   6      239.14      251.29     12.78 o 
   5   5   6      228.72      235.64      6.26 o 
   6   5   6      353.00      358.07     11.81 o 
   7   5   6      109.63      108.21      6.07 o 
   8   5   6      132.48      142.28      7.48 o 
 -14   6   6      101.36       93.25      6.66 o 
 -13   6   6       61.01       64.19      5.44 o 
 -12   6   6      132.37      121.96      7.00 o 
 -11   6   6       18.62       17.65      2.49 o 
 -10   6   6       73.42       78.61      3.71 o 
  -9   6   6      182.25      189.12      5.51 o 
  -8   6   6        2.20        3.16      2.28 o 
  -7   6   6      215.98      192.28      7.39 o 
  -6   6   6      679.58      672.77     11.91 o 
  -5   6   6      110.68      100.49      4.71 o 
  -4   6   6        0.02        0.44      1.41 o 
  -3   6   6      505.53      450.15     12.39 o 
  -2   6   6      151.92      111.18      4.71 o 
  -1   6   6       12.41        9.04      1.94 o 
   0   6   6      434.90      416.09     11.81 o 
   1   6   6       53.02       50.68      3.40 o 
   2   6   6        6.14        2.72      1.58 o 
   3   6   6       31.79       42.77      2.66 o 
   4   6   6       35.66       29.06      2.47 o 
   5   6   6       35.19       26.58      3.69 o 
   6   6   6      149.64      143.68      7.09 o 
 -14   7   6      110.90      126.39      7.63 o 
 -13   7   6        0.01       -3.45      2.77 o 
 -12   7   6       75.61       82.18      4.12 o 
 -11   7   6      221.08      197.03      6.11 o 
 -10   7   6      524.21      533.44     15.77 o 
  -9   7   6      273.18      292.52     10.45 o 
  -8   7   6       41.97       41.50      3.74 o 
  -7   7   6      176.07      170.17      6.95 o 
  -6   7   6     2479.39     2205.41     50.97 o 
  -5   7   6      595.10      591.11     16.04 o 
  -4   7   6      399.30      384.07     11.32 o 
  -3   7   6        2.16        5.69      1.94 o 
  -2   7   6        1.57        2.04      1.75 o 
  -1   7   6        7.03       12.73      2.28 o 
   0   7   6      128.20      140.72      6.03 o 
   1   7   6      734.05      717.64     19.05 o 
   2   7   6        0.45        0.63      1.90 o 
   3   7   6       48.07       38.34      3.69 o 
   4   7   6        6.49       13.90      3.16 o 
   5   7   6      266.59      268.22     10.40 o 
   6   7   6        1.04        1.21      3.06 o 
 -14   8   6       93.14       84.99      6.75 o 
 -13   8   6        6.88        6.26      2.47 o 
 -12   8   6      165.98      180.68      6.13 o 
 -11   8   6        0.02       -1.98      1.66 o 
 -10   8   6        2.18       -0.49      2.58 o 
  -9   8   6       35.95       29.64      3.64 o 
  -8   8   6      931.23      867.94     23.08 o 
  -7   8   6       90.78       90.62      5.05 o 
  -6   8   6       25.61       32.17      3.30 o 
  -5   8   6     1070.57     1005.89     25.32 o 
  -4   8   6      404.56      361.86     11.27 o 
  -3   8   6        6.68       11.13      2.43 o 
  -2   8   6       46.25       36.73      3.26 o 
  -1   8   6      854.30      925.08     23.66 o 
   0   8   6       18.06       12.20      2.82 o 
   1   8   6      256.02      275.51      9.67 o 
   2   8   6       25.14       20.31      3.11 o 
   3   8   6       26.67       25.02      3.64 o 
   4   8   6       71.30       75.61      5.30 o 
   5   8   6       51.00       51.85      4.91 o 
 -13   9   6       18.80       23.42      2.92 o 
 -12   9   6      152.97      163.05      7.22 o 
 -11   9   6      121.24      116.77      4.83 o 
 -10   9   6        5.66        4.52      2.72 o 
  -9   9   6        3.70        1.60      2.48 o 
  -8   9   6       18.11       28.67      3.60 o 
  -7   9   6      347.48      366.28     11.95 o 
  -6   9   6        6.39        8.16      2.58 o 
  -5   9   6       23.32       15.06      2.77 o 
  -4   9   6      580.18      511.42     14.97 o 
  -3   9   6       24.60       19.63      2.87 o 
  -2   9   6       17.65       14.04      2.87 o 
  -1   9   6      397.75      401.22     12.68 o 
   0   9   6        6.16        5.39      2.77 o 
   1   9   6       32.70       30.32      3.60 o 
   2   9   6        2.37        0.29      2.53 o 
   3   9   6       57.48       59.72      5.00 o 
   4   9   6       11.22       10.88      3.35 o 
 -13  10   6        0.65       -2.28      2.23 o 
 -12  10   6        4.00        3.09      2.20 o 
 -11  10   6       59.83       55.30      5.25 o 
 -10  10   6      432.39      412.15     13.99 o 
  -9  10   6        5.74        7.14      3.01 o 
  -8  10   6        5.45        4.47      2.87 o 
  -7  10   6       12.19        8.11      2.72 o 
  -6  10   6        5.87        5.73      2.53 o 
  -5  10   6        0.41       -2.84      1.90 o 
  -4  10   6      663.36      652.73     18.51 o 
  -3  10   6       15.75       19.05      3.01 o 
  -2  10   6      376.51      367.93     12.20 o 
  -1  10   6       44.59       44.70      4.18 o 
   0  10   6       38.75       46.55      4.28 o 
   1  10   6        1.97        5.59      2.96 o 
   2  10   6       13.57       22.30      3.84 o 
   3  10   6       50.31       53.16      5.10 o 
 -12  11   6       28.11       29.56      3.12 o 
 -11  11   6       32.47       24.78      4.37 o 
 -10  11   6      393.90      406.71     14.29 o 
  -9  11   6      118.66      117.64      6.90 o 
  -8  11   6       31.38       30.76      3.89 o 
  -7  11   6      205.36      217.69      9.09 o 
  -6  11   6        2.47       -1.17      2.38 o 
  -5  11   6      166.45      152.14      7.29 o 
  -4  11   6       32.28       30.86      3.89 o 
  -3  11   6      155.26      166.33      7.63 o 
  -2  11   6       62.59       77.26      5.35 o 
  -1  11   6      193.74      206.12      9.14 o 
   0  11   6       46.19       53.26      5.00 o 
   1  11   6      155.73      155.44      8.07 o 
 -10  12   6        0.61       -2.38      2.82 o 
  -9  12   6      119.48      120.17      7.24 o 
  -8  12   6        0.65        1.26      2.62 o 
  -7  12   6      110.76      119.24      6.85 o 
  -6  12   6      134.75      134.01      7.19 o 
  -5  12   6       27.70       31.88      3.94 o 
  -4  12   6      131.11      123.91      6.90 o 
  -3  12   6       46.44       42.61      4.42 o 
  -2  12   6       29.19       22.79      4.18 o 
  -1  12   6       63.46       57.05      5.10 o 
   2 -17   7        0.42        0.00      3.40 o 
   3 -17   7       24.16       20.21      4.52 o 
   4 -17   7        0.30        3.50      3.45 o 
   5 -17   7       12.10        9.96      3.40 o 
   6 -17   7      135.64      119.49      7.14 o 
   7 -17   7       12.18       12.63      3.98 o 
   8 -17   7       27.45       23.32      4.32 o 
  -1 -16   7        1.04        0.44      3.60 o 
   0 -16   7      223.59      217.98     10.16 o 
   1 -16   7       13.02       19.83      4.47 o 
   2 -16   7        4.32       -2.92      2.77 o 
   3 -16   7       73.14       77.60      5.69 o 
   4 -16   7       15.47       11.81      3.50 o 
   5 -16   7        1.62        4.62      2.77 o 
   6 -16   7        9.00       14.82      3.60 o 
   7 -16   7        0.91        3.74      2.58 o 
   8 -16   7      164.55      165.11      8.11 o 
   9 -16   7       59.20       46.79      4.96 o 
  10 -16   7       70.58       55.05      5.10 o 
  -2 -15   7        6.62        4.96      3.79 o 
  -1 -15   7       71.69       74.25      6.22 o 
   0 -15   7       62.45       58.70      5.54 o 
   1 -15   7       87.66       97.28      6.37 o 
   2 -15   7        2.40        0.53      2.72 o 
   3 -15   7        0.39        1.31      2.33 o 
   4 -15   7      154.35      155.59      7.43 o 
   5 -15   7       15.21       20.31      3.69 o 
   6 -15   7      144.61      143.73      7.24 o 
   7 -15   7       81.47       67.10      5.10 o 
   8 -15   7      179.12      175.61      8.21 o 
   9 -15   7       68.31       67.30      5.05 o 
  10 -15   7      114.38      108.07      6.75 o 
  11 -15   7       73.55       87.42      6.17 o 
  -4 -14   7        0.89        2.58      3.55 o 
  -3 -14   7        5.40        5.83      3.79 o 
  -2 -14   7      157.25      169.88      8.50 o 
  -1 -14   7      536.00      562.49     17.69 o 
   0 -14   7        0.28       -3.06      2.77 o 
   1 -14   7       12.73       13.85      3.50 o 
   2 -14   7      604.77      645.05     18.80 o 
   3 -14   7       83.20       64.72      4.86 o 
   4 -14   7      439.26      419.25     13.36 o 
   5 -14   7       77.45       60.06      4.66 o 
   6 -14   7       27.34       25.70      3.50 o 
   7 -14   7        6.64        8.41      2.92 o 
   8 -14   7      312.39      272.11     10.30 o 
   9 -14   7        0.23        0.97      2.62 o 
  10 -14   7        0.29       -0.15      2.62 o 
  11 -14   7      106.99       95.87      6.22 o 
  -5 -13   7       43.70       43.05      5.35 o 
  -4 -13   7       48.74       55.59      5.49 o 
  -3 -13   7       16.75       19.68      4.18 o 
  -2 -13   7       10.32       11.42      3.55 o 
  -1 -13   7        7.89        6.95      2.72 o 
   0 -13   7       39.33       24.88      3.45 o 
   1 -13   7       93.78       89.31      5.54 o 
   2 -13   7        0.05        0.78      2.14 o 
   3 -13   7        0.76        3.98      2.62 o 
   4 -13   7      407.11      431.93     13.31 o 
   5 -13   7        3.92        5.44      2.58 o 
   6 -13   7       68.26       59.82      4.32 o 
   7 -13   7        0.22       -0.10      1.99 o 
   8 -13   7      302.03      277.94     10.16 o 
   9 -13   7        0.47       -0.78      2.38 o 
  10 -13   7       91.72       81.44      5.44 o 
  11 -13   7      104.06      108.36      6.46 o 
  12 -13   7      413.89      430.71     14.92 o 
  -6 -12   7      152.22      158.75      8.55 o 
  -5 -12   7        0.05       -2.38      2.96 o 
  -4 -12   7       58.86       53.01      5.00 o 
  -3 -12   7       36.68       35.71      4.23 o 
  -2 -12   7      136.49      123.57      6.51 o 
  -1 -12   7       62.35       65.60      4.91 o 
   0 -12   7      227.03      243.78      9.14 o 
   1 -12   7      105.26       94.80      5.39 o 
   2 -12   7      989.08      988.83     25.32 o 
   3 -12   7      994.81      987.71     25.17 o 
   4 -12   7        0.56       -2.19      2.04 o 
   5 -12   7      328.31      315.60     10.35 o 
   6 -12   7      442.12      419.39     12.68 o 
   7 -12   7      211.26      209.77      8.02 o 
   8 -12   7      475.79      446.12     13.65 o 
   9 -12   7      154.29      138.53      6.75 o 
  10 -12   7      185.32      176.92      7.87 o 
  11 -12   7        1.64        3.30      2.58 o 
  12 -12   7      211.05      216.04      9.52 o 
  -7 -11   7      532.34      606.47     19.19 o 
  -6 -11   7       25.07       32.90      4.47 o 
  -5 -11   7       19.65       18.27      4.03 o 
  -4 -11   7      152.46      164.29      7.87 o 
  -3 -11   7       13.94       18.66      3.55 o 
  -2 -11   7      334.86      273.62      9.96 o 
  -1 -11   7      221.73      176.68      7.48 o 
   0 -11   7      627.02      588.34     16.57 o 
   1 -11   7       25.57       17.59      2.58 o 
   2 -11   7      592.13      591.26     16.28 o 
   3 -11   7      429.06      442.13     12.88 o 
   4 -11   7       48.86       41.74      3.40 o 
   5 -11   7       89.97       92.86      4.76 o 
   6 -11   7      738.82      724.69     19.10 o 
   7 -11   7      223.00      230.08      8.26 o 
   8 -11   7      138.85      136.06      6.27 o 
   9 -11   7      230.67      194.07      7.87 o 
  10 -11   7       37.89       42.47      3.98 o 
  11 -11   7       43.13       44.75      4.32 o 
  12 -11   7       80.63       68.51      5.30 o 
  13 -11   7      234.19      229.30     10.25 o 
  -8 -10   7       13.89       24.05      4.32 o 
  -7 -10   7       15.50       23.71      3.79 o 
  -6 -10   7      419.27      463.71     15.11 o 
  -5 -10   7        0.17       -0.10      2.28 o 
  -4 -10   7      420.20      433.14     13.80 o 
  -3 -10   7       88.77       86.93      3.66 o 
  -2 -10   7        0.58        2.51      1.49 o 
  -1 -10   7      181.51      172.70      4.91 o 
   0 -10   7      818.88      791.25     14.48 o 
   1 -10   7        2.01        2.09      1.60 o 
   2 -10   7      361.71      324.15      9.96 o 
   3 -10   7      104.56      134.16      5.49 o 
   4 -10   7      198.45      190.77      6.80 o 
   5 -10   7      230.60      228.23      7.73 o 
   6 -10   7      208.17      208.41      7.48 o 
   7 -10   7       66.48       74.68      4.28 o 
   8 -10   7       61.50       53.55      3.89 o 
   9 -10   7       58.49       59.48      4.18 o 
  10 -10   7     1228.10     1212.25     30.66 o 
  11 -10   7       11.24       13.12      3.16 o 
  12 -10   7      129.58      133.04      7.09 o 
  13 -10   7        0.76       -1.70      2.82 o 
  -9  -9   7        0.02        0.39      2.87 o 
  -8  -9   7        0.09       -2.33      2.96 o 
  -7  -9   7       33.54       38.58      4.37 o 
  -6  -9   7      209.61      231.34      9.38 o 
  -5  -9   7      365.87      370.62      8.69 o 
  -4  -9   7        0.01       -2.57      2.45 o 
  -3  -9   7      179.78      135.88      4.34 o 
  -2  -9   7       13.19       17.45      1.77 o 
  -1  -9   7       55.46       53.42      2.51 o 
   0  -9   7       40.78       36.85      2.10 o 
   1  -9   7       59.58       87.35      2.94 o 
   2  -9   7      118.15      117.20      4.86 o 
   3  -9   7      131.67      134.69      5.25 o 
   4  -9   7     3185.25     3049.78     68.08 o 
   5  -9   7      251.23      255.10      8.07 o 
   6  -9   7      270.56      270.85      8.55 o 
   7  -9   7       90.89       99.86      4.81 o 
   8  -9   7     1617.07     1603.51     38.05 o 
   9  -9   7      204.97      184.31      7.39 o 
  10  -9   7      376.51      363.85     11.90 o 
  11  -9   7       15.62       19.44      3.35 o 
  12  -9   7       39.08       40.33      4.23 o 
  13  -9   7       43.42       40.09      4.62 o 
 -10  -8   7       80.04       75.95      6.27 o 
  -9  -8   7      201.17      201.41      9.28 o 
  -8  -8   7       13.69        6.46      3.16 o 
  -7  -8   7       16.17       18.85      3.40 o 
  -6  -8   7      161.64      170.88      5.33 o 
  -5  -8   7       34.30       32.40      2.84 o 
  -4  -8   7        1.85        1.23      1.51 o 
  -3  -8   7      102.35       90.47      3.35 o 
  -2  -8   7     1963.30     2006.89     32.76 o 
  -1  -8   7       18.70       18.75      1.63 o 
   0  -8   7      360.25      302.77      6.36 o 
   1  -8   7        3.51        3.28      0.99 o 
   2  -8   7       42.38       55.39      3.21 o 
   3  -8   7      179.08      169.53      5.73 o 
   4  -8   7     1272.25     1271.29     29.64 o 
   5  -8   7      132.05      132.80      5.05 o 
   6  -8   7      638.38      576.20     15.06 o 
   7  -8   7      257.18      227.87     13.46 o 
   8  -8   7      836.02      864.19     15.37 o 
   9  -8   7      144.91      152.82      6.56 o 
  10  -8   7       94.57      100.83      5.49 o 
  11  -8   7      717.88      750.44     20.85 o 
  12  -8   7       36.52       35.57      4.08 o 
  13  -8   7       30.83       32.17      4.28 o 
 -10  -7   7       32.91       37.22      4.62 o 
  -9  -7   7      138.32      145.48      7.63 o 
  -8  -7   7      125.23      131.83      6.90 o 
  -7  -7   7      217.86      217.05      6.23 o 
  -6  -7   7       79.80       87.70      3.94 o 
  -5  -7   7      129.52      129.91      4.91 o 
  -4  -7   7      163.78      156.94      4.50 o 
  -3  -7   7      333.56      361.69     12.24 o 
  -2  -7   7      610.11      575.63      8.24 o 
  -1  -7   7       54.27       50.99      1.59 o 
   0  -7   7       71.85       55.67      2.24 o 
   1  -7   7      248.52      272.58      9.28 o 
   2  -7   7      307.21      331.78      6.34 o 
   3  -7   7      340.65      390.87     10.35 o 
   4  -7   7      258.80      269.58      7.73 o 
   5  -7   7       99.76      108.51      5.95 o 
   6  -7   7        2.64        2.59      1.06 o 
   7  -7   7      130.33      121.41      3.57 o 
   8  -7   7      463.23      458.90     24.39 o 
   9  -7   7      317.83      347.15      7.64 o 
  10  -7   7       14.71       13.56      2.77 o 
  11  -7   7       54.54       51.85      4.37 o 
  12  -7   7      152.24      148.01      7.48 o 
  13  -7   7       95.08      116.76      7.05 o 
 -11  -6   7       18.98        6.12      3.69 o 
 -10  -6   7       92.59       89.16      6.12 o 
  -9  -6   7       39.50       25.56      3.50 o 
  -8  -6   7        1.78        2.62      2.53 o 
  -7  -6   7     1613.33     1539.86     26.53 o 
  -6  -6   7      136.68      120.84      4.04 o 
  -5  -6   7      146.54      118.73      3.90 o 
  -4  -6   7      109.95      105.25      3.42 o 
  -3  -6   7        0.05       -0.83      1.00 o 
  -2  -6   7      480.22      543.08      6.61 o 
  -1  -6   7     1756.78     1829.86     23.46 o 
   0  -6   7      106.44      101.97      2.17 o 
   1  -6   7       24.42       25.22      1.18 o 
   2  -6   7     3595.95     3509.99     76.87 o 
   3  -6   7     1205.67     1391.05     29.13 o 
   4  -6   7     3997.83     4311.13     64.89 o 
   5  -6   7       40.48       40.85      1.63 o 
   6  -6   7     2351.99     2397.30     30.51 o 
   7  -6   7      324.56      297.74      6.46 o 
   8  -6   7     1524.43     1508.50     33.26 o 
   9  -6   7       95.57      100.43      3.55 o 
  10  -6   7      334.66      341.84     11.18 o 
  11  -6   7        1.10       -0.19      2.33 o 
  12  -6   7       36.65       40.72      4.18 o 
  13  -6   7       26.87       25.85      4.08 o 
 -12  -5   7       41.64       39.89      4.96 o 
 -11  -5   7       60.86       60.64      5.35 o 
 -10  -5   7       26.17       16.33      3.35 o 
  -9  -5   7       16.97       15.31      2.82 o 
  -8  -5   7      173.32      152.66      4.95 o 
  -7  -5   7      985.40      956.02     33.60 o 
  -6  -5   7       55.12       42.23      2.58 o 
  -5  -5   7       26.01       18.50      2.82 o 
  -4  -5   7     1717.40     1639.24     26.89 o 
  -3  -5   7       46.89       52.15      2.60 o 
  -2  -5   7      405.11      366.18      5.83 o 
  -1  -5   7      385.59      409.30      5.94 o 
   0  -5   7     4542.81     4680.40     56.90 o 
   1  -5   7      168.70      146.20      3.50 o 
   2  -5   7      177.40      123.69      2.39 o 
   3  -5   7      349.34      345.51      5.11 o 
   4  -5   7       29.01       27.02      1.27 o 
   5  -5   7       75.61       55.84      1.64 o 
   6  -5   7     1713.88     1719.94     40.67 o 
   7  -5   7      127.93      121.59      3.57 o 
   8  -5   7        3.91        2.94      1.77 o 
   9  -5   7     2943.93     3014.80     68.37 o 
  10  -5   7        5.86        6.22      2.53 o 
  11  -5   7       30.11       29.59      3.60 o 
  12  -5   7       25.51       25.36      3.69 o 
 -12  -4   7       10.76       10.74      3.69 o 
 -11  -4   7       50.58       48.20      4.57 o 
 -10  -4   7      211.22      234.21      9.57 o 
  -9  -4   7       87.65       73.76      5.05 o 
  -8  -4   7        4.92        2.44      1.51 o 
  -7  -4   7      119.73      120.49      4.04 o 
  -6  -4   7      424.14      410.71     12.24 o 
  -5  -4   7      416.80      392.17      7.92 o 
  -4  -4   7      813.05      774.03     13.52 o 
  -3  -4   7      430.03      498.54     18.90 o 
  -2  -4   7      363.12      299.30      4.64 o 
  -1  -4   7     2522.10     2782.71     34.21 o 
   0  -4   7     2422.40     2876.09     79.88 o 
   1  -4   7      385.12      384.73      8.34 o 
   2  -4   7     1088.65     1213.46     15.31 o 
   3  -4   7     2113.32     2400.36     74.94 o 
   4  -4   7      339.32      328.04     14.14 o 
   5  -4   7      394.81      478.41      8.81 o 
   6  -4   7      159.42      159.66      4.02 o 
   7  -4   7      140.51      147.91      4.47 o 
   8  -4   7      611.00      628.58     16.57 o 
   9  -4   7       72.73       73.66      4.47 o 
  10  -4   7      787.50      754.38     20.46 o 
  11  -4   7      168.66      180.71      7.82 o 
  12  -4   7       75.44       91.06      5.73 o 
  13  -4   7       32.96       33.97      4.86 o 
 -13  -3   7        4.35       -0.34      3.30 o 
 -12  -3   7      169.58      189.21      9.09 o 
 -11  -3   7        0.53       -3.43      2.28 o 
 -10  -3   7        0.32       -1.51      2.33 o 
  -9  -3   7      852.75      830.67     22.35 o 
  -8  -3   7      101.28       96.17      3.61 o 
  -7  -3   7      339.44      286.28      6.60 o 
  -6  -3   7       36.05       42.52      2.24 o 
  -5  -3   7        7.93       16.06      1.39 o 
  -4  -3   7      522.96      552.14      9.93 o 
  -3  -3   7       90.57      103.11      2.73 o 
  -2  -3   7      829.17      775.66     10.52 o 
  -1  -3   7     1320.96     1263.19     16.45 o 
   0  -3   7     1632.03     1749.76     24.61 o 
   1  -3   7      638.73      595.05      7.97 o 
   2  -3   7        9.11        9.29      0.76 o 
   3  -3   7     1199.19     1264.29     16.27 o 
   4  -3   7     1291.48     1133.69     14.85 o 
   5  -3   7      401.87      472.49      9.96 o 
   6  -3   7      755.75      689.96     12.36 o 
   7  -3   7       36.83       47.86      3.11 o 
   8  -3   7       68.08       48.59      3.40 o 
   9  -3   7        0.94        4.96      2.33 o 
  10  -3   7      119.15      126.82      6.07 o 
  11  -3   7       17.31       18.90      3.16 o 
  12  -3   7       19.82       18.80      3.89 o 
 -13  -2   7       85.32      104.03      7.00 o 
 -12  -2   7        2.64        1.21      2.82 o 
 -11  -2   7      156.65      155.05      7.63 o 
 -10  -2   7       71.38       69.73      4.96 o 
  -9  -2   7      624.84      593.88     16.96 o 
  -8  -2   7       38.32       46.82      3.38 o 
  -7  -2   7        0.15       -0.16      1.17 o 
  -6  -2   7      251.98      219.19      5.17 o 
  -5  -2   7      451.82      497.04      9.24 o 
  -4  -2   7      510.11      507.35      9.07 o 
  -3  -2   7      280.03      283.63      6.34 o 
  -2  -2   7     1762.68     1671.02     21.46 o 
  -1  -2   7       22.40       28.27      1.03 o 
   0  -2   7     1668.95     1681.91     21.23 o 
   1  -2   7     1417.81     1362.68     20.69 o 
   2  -2   7     3928.97     4573.48     64.49 o 
   3  -2   7      167.79      140.79      2.17 o 
   4  -2   7     2826.06     2878.45     35.77 o 
   5  -2   7       11.50       14.61      1.57 o 
   6  -2   7      108.04       91.99      2.95 o 
   7  -2   7      549.53      508.46     13.65 o 
   8  -2   7        1.38        0.87      1.60 o 
   9  -2   7      314.30      329.16     10.69 o 
  10  -2   7       19.65       18.12      2.87 o 
  11  -2   7      247.58      241.60      9.43 o 
  12  -2   7        1.09       -1.31      2.48 o 
 -14  -1   7        3.49        1.26      3.01 o 
 -13  -1   7       21.31       18.76      3.79 o 
 -12  -1   7      181.70      187.95      8.70 o 
 -11  -1   7        9.13       15.31      3.16 o 
 -10  -1   7      650.07      551.41     16.38 o 
  -9  -1   7      188.68      183.87      7.43 o 
  -8  -1   7      277.43      251.17      6.15 o 
  -7  -1   7       55.39       58.02      2.52 o 
  -6  -1   7        8.38        9.16      1.29 o 
  -5  -1   7        0.13       -0.41      1.60 o 
  -4  -1   7      126.35      102.38      2.70 o 
  -3  -1   7        9.27       16.74      0.86 o 
  -2  -1   7     1457.68     1563.46     20.14 o 
  -1  -1   7     1546.93     1783.89     17.59 o 
   0  -1   7        1.50       -1.17      1.12 o 
   1  -1   7     2727.31     2971.94     66.23 o 
   2  -1   7       83.30       86.07      2.84 o 
   3  -1   7      388.05      473.53      6.79 o 
   4  -1   7      144.79      127.25      3.64 o 
   5  -1   7     2764.14     2839.06     45.46 o 
   6  -1   7       36.96       21.91      2.33 o 
   7  -1   7      141.63      128.09      5.20 o 
   8  -1   7      582.42      505.59     14.19 o 
   9  -1   7      222.22      209.62      7.92 o 
  10  -1   7        6.88        6.95      2.82 o 
  11  -1   7       18.74       28.47      3.98 o 
  12  -1   7       50.86       44.17      4.62 o 
 -14   0   7      200.12      209.23     10.11 o 
 -13   0   7        2.22       -0.68      3.06 o 
 -12   0   7       10.83       17.30      3.79 o 
 -11   0   7      655.74      631.78     18.61 o 
 -10   0   7      309.89      304.23     10.64 o 
  -9   0   7       30.51       36.35      3.45 o 
  -8   0   7        1.78        1.80      1.65 o 
  -7   0   7      237.07      248.45      9.96 o 
  -6   0   7        0.40        1.18      1.41 o 
  -5   0   7      176.67      219.07      9.96 o 
  -4   0   7        0.14        1.59      0.60 o 
  -3   0   7        0.54        1.02      0.55 o 
  -2   0   7     3245.70     3646.67     45.61 o 
  -1   0   7      528.81      527.80      8.26 o 
   0   0   7     2541.38     2728.22     30.22 o 
   1   0   7     1519.67     1538.78     17.41 o 
   2   0   7     1599.24     1683.64     18.48 o 
   3   0   7      167.44      140.43      2.74 o 
   4   0   7      425.00      470.45      7.00 o 
   5   0   7       15.95       21.58      2.96 o 
   6   0   7      448.52      447.57     12.29 o 
   7   0   7      103.15      101.31      4.86 o 
   8   0   7        0.05       -0.58      2.14 o 
   9   0   7       40.81       44.70      3.74 o 
  10   0   7        1.42        1.60      2.48 o 
  11   0   7       14.63       20.80      3.94 o 
 -14   1   7        2.08        3.11      3.21 o 
 -13   1   7      407.33      403.02     14.43 o 
 -12   1   7        0.03       -0.83      2.62 o 
 -11   1   7      278.71      243.59      9.52 o 
 -10   1   7      151.55      133.48      6.56 o 
  -9   1   7       83.32       78.52      4.62 o 
  -8   1   7       41.16       46.36      3.50 o 
  -7   1   7      787.38      782.42     19.92 o 
  -6   1   7      741.35      659.31     11.80 o 
  -5   1   7        0.18        2.84      1.70 o 
  -4   1   7     1347.24     1190.83     13.58 o 
  -3   1   7      329.00      317.00      5.99 o 
  -2   1   7       69.23       98.26      3.23 o 
  -1   1   7      401.36      513.51      6.35 o 
   0   1   7     1175.96     1089.41     12.58 o 
   1   1   7      154.18      124.97      2.09 o 
   2   1   7     1050.25      996.35     21.48 o 
   3   1   7        0.85        0.70      0.61 o 
   4   1   7      106.88      108.57      2.94 o 
   5   1   7      229.55      268.51      5.54 o 
   6   1   7      296.13      302.04      9.28 o 
   7   1   7      805.69      813.71     20.94 o 
   8   1   7       27.81       32.46      3.21 o 
   9   1   7      376.18      337.95     11.32 o 
  10   1   7       21.96       22.40      3.74 o 
  11   1   7        7.64        1.80      3.21 o 
 -14   2   7       80.92       86.93      6.71 o 
 -13   2   7      349.02      342.96     12.68 o 
 -12   2   7      127.73      125.85      7.05 o 
 -11   2   7       45.73       46.74      4.13 o 
 -10   2   7      899.25      937.18     24.73 o 
  -9   2   7      110.50      112.63      5.69 o 
  -8   2   7      265.03      289.94      9.57 o 
  -7   2   7        0.01       -1.27      0.93 o 
  -6   2   7     1278.52     1141.17     19.28 o 
  -5   2   7      115.68      113.90      2.54 o 
  -4   2   7     2226.95     2152.16     54.06 o 
  -3   2   7        1.03        6.26      0.96 o 
  -2   2   7      635.29      625.20     10.68 o 
  -1   2   7      100.38      113.23      2.61 o 
   0   2   7     1302.13     1368.74     18.37 o 
   1   2   7      158.80      128.93      2.76 o 
   2   2   7       80.95       82.36      2.68 o 
   3   2   7      190.51      138.87      3.73 o 
   4   2   7       27.73       24.38      1.90 o 
   5   2   7       57.74       52.78      2.59 o 
   6   2   7      221.95      202.43      7.34 o 
   7   2   7      257.71      254.04      8.84 o 
   8   2   7        0.15        5.64      2.62 o 
   9   2   7      343.42      334.79     11.56 o 
  10   2   7      180.55      154.91      7.63 o 
 -14   3   7        5.74        5.88      3.69 o 
 -13   3   7       30.17       21.14      4.13 o 
 -12   3   7       63.11       74.30      5.49 o 
 -11   3   7        4.86        1.75      2.28 o 
 -10   3   7      404.69      411.91     13.17 o 
  -9   3   7      184.42      169.05      7.09 o 
  -8   3   7      114.68      116.82      3.81 o 
  -7   3   7       23.13       15.60      1.61 o 
  -6   3   7        0.11        1.82      1.00 o 
  -5   3   7       42.88       38.78      2.70 o 
  -4   3   7      198.22      209.67      3.68 o 
  -3   3   7      166.11      201.53      4.31 o 
  -2   3   7      573.79      642.40     11.11 o 
  -1   3   7      478.32      458.76      7.04 o 
   0   3   7     1376.53     1420.20     19.15 o 
   1   3   7      123.36       98.99      3.26 o 
   2   3   7      232.60      202.64      4.90 o 
   3   3   7      441.84      451.90      7.07 o 
   4   3   7     1277.17     1348.63     23.14 o 
   5   3   7       37.31       34.21      2.34 o 
   6   3   7       15.81       19.70      2.58 o 
   7   3   7      171.21      163.24      5.21 o 
   8   3   7      231.94      208.94      8.60 o 
   9   3   7      123.75      115.36      6.56 o 
 -14   4   7        0.83       -2.33      2.72 o 
 -13   4   7      311.66      325.80     12.49 o 
 -12   4   7        0.34       -2.96      2.28 o 
 -11   4   7      518.61      553.94     16.81 o 
 -10   4   7       12.41       19.49      3.30 o 
  -9   4   7      785.14      768.19     14.64 o 
  -8   4   7      314.47      306.13      7.09 o 
  -7   4   7        0.00        0.10      1.70 o 
  -6   4   7      692.56      715.62     12.48 o 
  -5   4   7       62.04       64.71      4.32 o 
  -4   4   7      470.28      518.80      9.30 o 
  -3   4   7      856.41      774.13     13.21 o 
  -2   4   7     1910.60     1835.16     30.88 o 
  -1   4   7        2.27        0.58      1.36 o 
   0   4   7      930.73      934.57     16.30 o 
   1   4   7       17.52       14.87      1.90 o 
   2   4   7     1511.12     1486.03     25.04 o 
   3   4   7        9.42       13.45      1.86 o 
   4   4   7       12.13       13.33      1.97 o 
   5   4   7      519.51      535.02     12.20 o 
   6   4   7        3.65        1.63      1.87 o 
   7   4   7       40.56       37.61      4.08 o 
   8   4   7       12.43       15.26      3.69 o 
   9   4   7       92.90       96.89      6.37 o 
 -14   5   7      141.91      153.01      8.60 o 
 -13   5   7       21.56       18.12      3.74 o 
 -12   5   7      229.46      259.04     10.50 o 
 -11   5   7      254.93      272.16     10.45 o 
 -10   5   7      948.99      998.03     18.57 o 
  -9   5   7      158.50      160.85      6.37 o 
  -8   5   7     1352.43     1296.48     22.49 o 
  -7   5   7      122.60      121.96      5.54 o 
  -6   5   7      605.05      557.93     10.25 o 
  -5   5   7       58.94       70.21      2.59 o 
  -4   5   7     1639.50     1532.47     35.62 o 
  -3   5   7       44.06       40.09      2.72 o 
  -2   5   7      421.54      383.48     10.59 o 
  -1   5   7        1.17        1.12      1.36 o 
   0   5   7        6.35        1.41      1.65 o 
   1   5   7     1377.94     1399.46     35.28 o 
   2   5   7      421.86      413.66      8.75 o 
   3   5   7      277.45      299.15     10.57 o 
   4   5   7      300.93      311.20      7.46 o 
   5   5   7      249.11      247.01      9.38 o 
   6   5   7       70.24       66.18      4.66 o 
   7   5   7       15.64       11.66      3.16 o 
   8   5   7       47.16       48.35      4.96 o 
 -14   6   7       75.33      100.88      7.09 o 
 -13   6   7       25.24       23.08      4.28 o 
 -12   6   7      147.19      143.78      7.63 o 
 -11   6   7      167.27      175.90      5.80 o 
 -10   6   7       17.58       21.85      2.42 o 
  -9   6   7       10.47       17.62      2.25 o 
  -8   6   7      650.04      594.76     16.72 o 
  -7   6   7      173.82      154.42      6.56 o 
  -6   6   7        7.77       10.12      1.60 o 
  -5   6   7        8.57       13.56      2.38 o 
  -4   6   7      146.34      142.57      5.59 o 
  -3   6   7       56.74       75.27      4.03 o 
  -2   6   7      261.08      250.59      8.02 o 
  -1   6   7      305.30      303.11      9.33 o 
   0   6   7      141.60      127.02      5.44 o 
   1   6   7       69.29       83.38      4.37 o 
   2   6   7      913.35      924.90     16.89 o 
   3   6   7        2.35        0.49      1.55 o 
   4   6   7       16.58       12.88      2.25 o 
   5   6   7       14.52       17.88      3.50 o 
   6   6   7        0.12       -3.72      2.48 o 
   7   6   7      150.50      156.32      7.82 o 
 -14   7   7        2.88        3.79      3.40 o 
 -13   7   7       38.25       37.90      4.86 o 
 -12   7   7       18.11       26.08      2.80 o 
 -11   7   7      483.51      465.57     10.75 o 
 -10   7   7      229.64      241.82      6.82 o 
  -9   7   7      350.32      340.43     11.66 o 
  -8   7   7      245.59      263.85      9.48 o 
  -7   7   7       17.34       16.38      2.96 o 
  -6   7   7        0.06        0.05      1.80 o 
  -5   7   7       37.44       38.87      3.40 o 
  -4   7   7     2441.65     2301.96     52.77 o 
  -3   7   7       26.20       26.87      2.77 o 
  -2   7   7      358.10      359.53     10.88 o 
  -1   7   7        9.45       12.34      2.43 o 
   0   7   7        5.57        1.90      2.19 o 
   1   7   7       71.28       72.21      4.42 o 
   2   7   7      401.26      416.18     12.88 o 
   3   7   7      234.28      258.51      9.52 o 
   4   7   7      289.59      303.89     10.88 o 
   5   7   7      153.54      159.43      7.68 o 
   6   7   7        4.06        2.28      3.35 o 
 -13   8   7      107.43      111.38      4.98 o 
 -12   8   7      179.09      190.63      6.41 o 
 -11   8   7       10.30        8.76      2.31 o 
 -10   8   7      733.39      750.10     21.28 o 
  -9   8   7       15.73       14.38      3.16 o 
  -8   8   7      207.99      191.50      8.02 o 
  -7   8   7        0.47       -0.49      2.04 o 
  -6   8   7      588.67      512.05     14.82 o 
  -5   8   7       20.29       11.61      2.62 o 
  -4   8   7      639.13      620.61     17.01 o 
  -3   8   7      223.74      203.65      7.73 o 
  -2   8   7       13.50        8.60      2.38 o 
  -1   8   7        0.83        1.70      1.99 o 
   0   8   7        0.21       -1.90      1.94 o 
   1   8   7       94.86      105.69      5.69 o 
   2   8   7       63.15       75.37      5.15 o 
   3   8   7       34.10       41.06      4.13 o 
   4   8   7        0.50       -0.58      2.92 o 
   5   8   7       23.03       22.94      3.94 o 
 -13   9   7        5.75        4.42      2.20 o 
 -12   9   7       76.68       81.37      4.33 o 
 -11   9   7       38.85       38.76      3.09 o 
 -10   9   7      177.77      182.65      8.36 o 
  -9   9   7       14.80       16.04      3.01 o 
  -8   9   7       21.16       22.50      3.40 o 
  -7   9   7        0.15       -0.97      1.94 o 
  -6   9   7       15.53       13.51      2.96 o 
  -5   9   7      129.84      118.71      5.98 o 
  -4   9   7        4.88        1.80      2.24 o 
  -3   9   7      146.90      166.43      7.05 o 
  -2   9   7      185.20      164.48      7.09 o 
  -1   9   7       20.24       23.76      3.30 o 
   0   9   7      146.38      162.78      7.34 o 
   1   9   7      184.01      192.66      8.21 o 
   2   9   7       46.30       43.88      4.57 o 
   3   9   7      151.78      173.86      8.41 o 
 -12  10   7       85.72       71.12      9.06 o 
 -11  10   7      155.09      141.74      7.97 o 
 -10  10   7       11.84        9.77      3.55 o 
  -9  10   7       18.01       14.48      3.45 o 
  -8  10   7        3.12        1.60      2.38 o 
  -7  10   7       35.55       44.61      4.23 o 
  -6  10   7      202.68      192.66      8.21 o 
  -5  10   7        0.50        0.44      2.09 o 
  -4  10   7       62.87       65.84      4.81 o 
  -3  10   7       12.09        7.77      2.82 o 
  -2  10   7      459.02      444.08     14.04 o 
  -1  10   7       17.82       12.63      3.26 o 
   0  10   7        1.37       -0.78      2.82 o 
   1  10   7       24.51       29.54      4.42 o 
   2  10   7      104.11      132.36      7.48 o 
 -10  11   7        3.81        2.87      3.06 o 
  -9  11   7       10.70       10.64      3.50 o 
  -7  11   7       26.00       19.44      3.64 o 
  -6  11   7        0.06       -2.67      2.28 o 
  -5  11   7       13.36       11.13      3.21 o 
  -4  11   7      113.51      101.46      6.27 o 
  -3  11   7      355.68      352.29     12.34 o 
  -2  11   7       18.63       17.49      3.64 o 
  -1  11   7       72.68       87.42      5.78 o 
   0  11   7       50.11       55.93      5.20 o 
  -7  12   7       76.19       72.64      5.59 o 
  -6  12   7        4.51        9.09      3.21 o 
  -5  12   7        3.14        5.05      3.11 o 
  -4  12   7        1.10        1.55      2.87 o 
   2 -17   8        0.93        5.69      3.45 o 
   3 -17   8       21.00       26.43      4.18 o 
   4 -17   8      119.29      146.84      7.97 o 
   5 -17   8       17.89       22.64      4.37 o 
   6 -17   8        3.96       -0.34      3.01 o 
   7 -17   8       53.19       63.46      5.59 o 
  -1 -16   8        0.62        0.87      3.16 o 
   0 -16   8        4.24        3.11      3.74 o 
   1 -16   8       87.06      106.80      6.80 o 
   2 -16   8       10.51        4.47      3.45 o 
   3 -16   8       35.29       33.33      4.32 o 
   4 -16   8      180.69      194.07      8.89 o 
   5 -16   8       85.93       88.97      5.98 o 
   6 -16   8       33.93       34.06      3.98 o 
   7 -16   8        5.63        4.91      3.16 o 
   8 -16   8        6.12        7.77      3.30 o 
   9 -16   8      257.27      254.23     10.59 o 
  -3 -15   8       85.68       74.73      6.46 o 
  -2 -15   8       10.99        8.80      3.64 o 
  -1 -15   8      374.11      434.41     15.16 o 
   0 -15   8        9.24        6.66      3.45 o 
   1 -15   8        4.29        6.56      3.01 o 
   2 -15   8       60.67       64.24      5.25 o 
   3 -15   8      101.49      111.81      6.32 o 
   4 -15   8       12.62        8.41      3.11 o 
   5 -15   8      114.95      114.24      6.37 o 
   6 -15   8       36.41       35.76      4.08 o 
   7 -15   8       32.63       33.92      3.98 o 
   9 -15   8      140.51      150.20      7.63 o 
  10 -15   8       16.89       20.65      3.79 o 
  -4 -14   8        1.03        0.87      3.06 o 
  -3 -14   8        2.33        4.52      3.21 o 
  -2 -14   8       96.92      105.54      6.85 o 
  -1 -14   8       93.73       89.60      5.93 o 
   0 -14   8        3.92        4.03      3.01 o 
   1 -14   8      185.05      186.49      8.31 o 
   2 -14   8        1.66        6.22      2.67 o 
   3 -14   8      109.08       94.95      5.73 o 
   4 -14   8       28.62       25.70      3.55 o 
   5 -14   8        7.07        5.39      2.62 o 
   6 -14   8      713.95      667.26     18.90 o 
   7 -14   8        0.40       -2.04      2.38 o 
   8 -14   8        1.07       -2.77      2.19 o 
   9 -14   8        0.81       -0.24      2.43 o 
  10 -14   8      123.82      112.63      6.61 o 
  11 -14   8        7.92        5.10      2.92 o 
  -5 -13   8       19.37       20.07      4.71 o 
  -4 -13   8       76.16       78.38      6.07 o 
  -3 -13   8        0.83       -0.49      2.96 o 
  -2 -13   8        0.12       -2.09      2.19 o 
  -1 -13   8      452.84      440.38     14.43 o 
   0 -13   8      150.63      158.12      7.39 o 
   1 -13   8      129.83      145.24      6.95 o 
   2 -13   8        0.26       -2.33      2.24 o 
   3 -13   8      289.59      333.04     11.18 o 
   4 -13   8      633.50      604.38     17.15 o 
   5 -13   8      279.77      278.04      9.67 o 
   6 -13   8      115.01      112.15      5.83 o 
   7 -13   8      370.61      344.32     11.47 o 
   8 -13   8        0.93       -2.33      1.94 o 
   9 -13   8       11.42       10.93      2.92 o 
  10 -13   8       10.87       18.56      3.50 o 
  11 -13   8      145.64      141.40      7.39 o 
  12 -13   8        8.91       13.36      3.64 o 
  -7 -12   8       65.45       81.20      6.56 o 
  -6 -12   8        0.71       -3.50      3.40 o 
  -5 -12   8        4.11        0.97      3.11 o 
  -4 -12   8        4.45       12.93      3.30 o 
  -3 -12   8      462.68      513.80     16.13 o 
  -2 -12   8        8.57       16.04      3.60 o 
  -1 -12   8       35.88       40.43      3.94 o 
   0 -12   8       15.48       17.20      3.30 o 
   1 -12   8      955.31      990.39     25.56 o 
   2 -12   8      196.88      193.98      7.73 o 
   3 -12   8      561.58      566.53     15.99 o 
   4 -12   8       10.09       10.16      2.72 o 
   5 -12   8       70.40       53.06      3.74 o 
   6 -12   8        8.21        9.67      2.53 o 
   7 -12   8       25.05       20.31      2.87 o 
   8 -12   8       62.78       68.03      4.52 o 
   9 -12   8      404.43      382.51     12.49 o 
  10 -12   8      314.40      303.06     10.79 o 
  11 -12   8       73.04       76.19      5.44 o 
  12 -12   8       11.29       10.40      3.45 o 
  -8 -11   8        2.49       -0.05      3.26 o 
  -7 -11   8       33.52       43.39      5.20 o 
  -6 -11   8       10.68       13.36      3.84 o 
  -5 -11   8       63.66       65.65      5.30 o 
  -4 -11   8       82.27       83.38      5.69 o 
  -3 -11   8       48.82       40.67      3.89 o 
  -2 -11   8        5.69        6.61      2.77 o 
  -1 -11   8       28.79       21.04      2.92 o 
   0 -11   8      472.60      472.36     13.95 o 
   1 -11   8      316.64      304.47     10.01 o 
   2 -11   8       77.98       78.47      4.52 o 
   3 -11   8      125.51      122.94      5.59 o 
   4 -11   8     1259.15     1165.70     28.47 o 
   5 -11   8      207.53      171.28      6.71 o 
   6 -11   8      160.82      163.70      6.61 o 
   7 -11   8       62.17       44.66      3.55 o 
   8 -11   8      656.56      611.47     17.10 o 
   9 -11   8       33.18       27.60      3.21 o 
  10 -11   8       47.56       44.12      4.03 o 
  11 -11   8        5.74        5.78      2.92 o 
  12 -11   8       67.13       85.47      6.12 o 
  -9 -10   8       94.35       90.67      6.80 o 
  -8 -10   8      155.49      183.29      9.18 o 
  -7 -10   8      159.85      151.65      7.97 o 
  -6 -10   8        5.71        2.72      2.72 o 
  -5 -10   8       69.60       73.03      5.35 o 
  -4 -10   8      169.00      202.63      8.50 o 
  -3 -10   8       13.16       10.74      2.58 o 
  -2 -10   8      446.40      415.75     12.88 o 
  -1 -10   8      220.66      220.26      8.11 o 
   0 -10   8       81.13       74.00      4.32 o 
   1 -10   8      105.34      108.89      5.05 o 
   2 -10   8      260.65      227.02      7.77 o 
   3 -10   8      101.93      111.37      4.91 o 
   4 -10   8     1446.36     1275.62     30.47 o 
   5 -10   8     1844.52     1736.75     40.33 o 
   6 -10   8       61.54       51.94      3.64 o 
   7 -10   8      463.95      483.92     13.75 o 
   8 -10   8        1.96        3.60      2.19 o 
   9 -10   8        0.63       -0.83      1.70 o 
  10 -10   8       29.54       37.85      3.74 o 
  11 -10   8       12.62       16.08      3.30 o 
  12 -10   8      473.74      453.45     14.97 o 
  13 -10   8       26.95       24.10      3.98 o 
  -9  -9   8       27.16       29.98      4.57 o 
  -8  -9   8        2.56        1.21      2.96 o 
  -7  -9   8      299.08      307.53     11.47 o 
  -6  -9   8        8.19        4.86      3.16 o 
  -5  -9   8      329.59      342.47     11.71 o 
  -4  -9   8       72.95       89.70      5.15 o 
  -3  -9   8        2.53        1.80      2.19 o 
  -2  -9   8        1.51        1.17      1.90 o 
  -1  -9   8      721.36      619.39     16.67 o 
   0  -9   8        1.27        0.83      1.55 o 
   1  -9   8       10.43       10.40      1.99 o 
   2  -9   8       73.30       58.94      3.40 o 
   3  -9   8       70.86       46.50      3.01 o 
   4  -9   8      418.20      361.52     10.30 o 
   5  -9   8      371.79      349.27     10.11 o 
   6  -9   8     1562.92     1511.67     35.37 o 
   7  -9   8      291.27      277.90      6.34 o 
   8  -9   8      283.63      272.49      6.41 o 
   9  -9   8      410.01      406.22     12.44 o 
  10  -9   8      476.07      454.91     13.99 o 
  11  -9   8       42.72       45.63      4.23 o 
  12  -9   8       40.77       36.05      4.13 o 
  13  -9   8       39.85       41.25      4.81 o 
 -10  -8   8        3.43        0.97      2.82 o 
  -9  -8   8       35.17       63.56      5.39 o 
  -8  -8   8       77.32       85.76      5.83 o 
  -7  -8   8      581.12      604.33     17.93 o 
  -6  -8   8       30.97       21.33      3.16 o 
  -5  -8   8        2.93        1.94      2.19 o 
  -4  -8   8        1.64        4.66      2.33 o 
  -3  -8   8      153.20      147.23      6.12 o 
  -2  -8   8       93.77       85.28      4.37 o 
  -1  -8   8      222.58      220.60      7.48 o 
   0  -8   8       53.36       61.27      3.45 o 
   1  -8   8       19.38       21.72      2.14 o 
   2  -8   8      181.24      202.24      6.51 o 
   3  -8   8      420.94      421.92     11.27 o 
   4  -8   8       22.13       22.50      2.04 o 
   5  -8   8      365.42      338.92      9.62 o 
   6  -8   8     1440.31     1324.79     31.10 o 
   7  -8   8       68.66       67.77      4.23 o 
   8  -8   8      532.03      570.03     23.30 o 
   9  -8   8       57.80       58.58      2.89 o 
  10  -8   8      534.65      568.42     16.38 o 
  11  -8   8        2.72        4.08      2.77 o 
  12  -8   8       56.62       55.69      4.76 o 
  13  -8   8       25.49       26.63      4.03 o 
 -11  -7   8       19.80       21.87      4.66 o 
 -10  -7   8        0.77       -1.07      3.01 o 
  -9  -7   8      160.85      153.50      7.77 o 
  -8  -7   8       74.06       79.88      5.44 o 
  -7  -7   8      400.85      431.34     13.80 o 
  -6  -7   8      466.84      439.95     13.65 o 
  -5  -7   8      287.00      293.73      9.91 o 
  -4  -7   8      163.73      152.63      6.27 o 
  -3  -7   8       28.96       27.89      2.41 o 
  -2  -7   8       21.80       27.53      2.45 o 
  -1  -7   8      546.91      518.04      9.11 o 
   0  -7   8     2784.91     2842.03     42.59 o 
   1  -7   8        4.13        9.51      1.99 o 
   2  -7   8      225.58      210.50      6.41 o 
   3  -7   8     1254.82     1241.80     28.62 o 
   4  -7   8       62.72       76.82      3.30 o 
   5  -7   8       66.56       75.47      2.37 o 
   6  -7   8      159.87      138.67      3.37 o 
   7  -7   8     3424.40     3516.60     59.31 o 
   8  -7   8      115.20      119.93      3.86 o 
   9  -7   8       70.37       80.88     14.21 o 
  10  -7   8       16.60       10.45      3.01 o 
  11  -7   8       71.52       76.43      5.15 o 
  12  -7   8        4.61        2.72      2.58 o 
  13  -7   8       16.16       22.45      3.94 o 
 -11  -6   8       41.29       37.32      4.52 o 
 -10  -6   8        0.05       -1.85      2.62 o 
  -9  -6   8       20.95       27.70      3.79 o 
  -8  -6   8       20.82       16.04      2.87 o 
  -7  -6   8       28.44       35.71      3.45 o 
  -6  -6   8      108.96      117.15      5.69 o 
  -5  -6   8       31.16       24.98      2.72 o 
  -4  -6   8      260.75      260.49      5.39 o 
  -3  -6   8     2001.96     1865.60     48.64 o 
  -2  -6   8      348.72      311.60      4.25 o 
  -1  -6   8      183.81      211.05      3.84 o 
   0  -6   8       28.47       23.28      2.07 o 
   1  -6   8     1072.04     1071.25     16.92 o 
   2  -6   8        9.34       20.08      2.50 o 
   3  -6   8      326.00      254.21      5.01 o 
   4  -6   8       62.17       42.41      1.68 o 
   5  -6   8       71.15       69.66      2.36 o 
   6  -6   8     1235.35     1255.71     16.75 o 
   7  -6   8      438.57      441.79      8.81 o 
   8  -6   8     1740.01     1756.45     29.13 o 
   9  -6   8      283.33      293.44      7.00 o 
  10  -6   8      115.71      114.38      5.83 o 
  11  -6   8        0.11        0.00      2.19 o 
  12  -6   8      293.89      321.48     11.71 o 
  13  -6   8        0.10        0.39      3.06 o 
 -12  -5   8      176.54      175.41      8.99 o 
 -11  -5   8       75.45       68.90      5.59 o 
 -10  -5   8      102.68       88.00      5.83 o 
  -9  -5   8      175.66      182.36      8.11 o 
  -8  -5   8       73.31       71.87      4.86 o 
  -7  -5   8      364.47      344.85     11.27 o 
  -6  -5   8      539.59      543.98     15.31 o 
  -5  -5   8     2377.88     2191.08     50.34 o 
  -4  -5   8      132.11      151.26      5.78 o 
  -3  -5   8      229.80      228.38     10.08 o 
  -2  -5   8       54.62       43.05      1.24 o 
  -1  -5   8        0.08       -0.92      0.62 o 
   0  -5   8      221.60      232.25      4.86 o 
   1  -5   8      164.09      181.76      3.19 o 
   2  -5   8     8162.30     8655.72    110.88 o 
   3  -5   8      443.21      433.64      6.28 o 
   4  -5   8      419.41      334.18      6.20 o 
   5  -5   8        2.99        1.78      0.72 o 
   6  -5   8       61.97       67.03      2.46 o 
   7  -5   8        7.18        4.53      1.34 o 
   8  -5   8     3144.75     3047.64     68.47 o 
   9  -5   8      105.13      126.92      5.83 o 
  10  -5   8       36.78       32.36      3.45 o 
  11  -5   8       38.81       39.80      3.94 o 
  12  -5   8       60.64       66.57      5.25 o 
 -12  -4   8      104.85      127.11      7.63 o 
 -11  -4   8      181.69      164.29      8.21 o 
 -10  -4   8        0.50       -0.63      2.24 o 
  -9  -4   8      359.65      343.01     11.71 o 
  -8  -4   8      155.17      148.69      6.80 o 
  -7  -4   8      150.03      153.79      6.46 o 
  -6  -4   8      201.62      174.69      6.75 o 
  -5  -4   8      259.81      217.88      7.39 o 
  -4  -4   8       16.64       16.11      1.39 o 
  -3  -4   8      616.16      639.08     10.68 o 
  -2  -4   8     1801.34     1696.46     24.25 o 
  -1  -4   8      285.96      304.74      5.88 o 
   0  -4   8      812.11      937.49     12.21 o 
   1  -4   8      125.22      127.63      2.43 o 
   2  -4   8      686.90      612.73      7.16 o 
   3  -4   8        0.35        6.48      2.27 o 
   4  -4   8       20.36       23.08      2.03 o 
   5  -4   8      455.93      387.81      7.99 o 
   6  -4   8      338.50      332.35      6.87 o 
   7  -4   8      541.46      538.55     10.34 o 
   8  -4   8      743.34      773.14     19.73 o 
   9  -4   8      152.79      143.54      6.22 o 
  10  -4   8        7.57        8.07      2.82 o 
  11  -4   8       57.52       49.47      4.32 o 
  12  -4   8      322.91      351.22     12.49 o 
 -13  -3   8        3.75        0.15      3.45 o 
 -12  -3   8        8.01        5.69      3.30 o 
 -11  -3   8        5.13        5.88      3.06 o 
 -10  -3   8       19.17        9.82      3.11 o 
  -9  -3   8        2.93        0.73      2.28 o 
  -8  -3   8       81.94       81.29      4.76 o 
  -7  -3   8      181.50      164.92      6.61 o 
  -6  -3   8      405.89      411.76     11.90 o 
  -5  -3   8      159.93      145.09      5.49 o 
  -4  -3   8      215.11      221.26      4.83 o 
  -3  -3   8      769.96      726.52     10.08 o 
  -2  -3   8     1465.84     1408.32     22.77 o 
  -1  -3   8    10704.09    10760.79    132.28 o 
   0  -3   8      253.42      309.50      5.64 o 
   1  -3   8      690.20      737.31     10.24 o 
   2  -3   8      286.13      326.47      4.08 o 
   3  -3   8     1346.44     1413.40     18.17 o 
   4  -3   8      235.08      201.96      4.10 o 
   5  -3   8       21.35       18.96      1.74 o 
   6  -3   8      773.64      752.35     13.41 o 
   7  -3   8       67.91       66.51      2.82 o 
   8  -3   8      220.92      191.64      7.00 o 
   9  -3   8        4.50       -1.36      1.94 o 
  10  -3   8      318.38      302.04     10.40 o 
  11  -3   8       52.15       53.40      4.37 o 
  12  -3   8      327.69      341.06     12.29 o 
 -13  -2   8       88.46       80.66      6.32 o 
 -12  -2   8      137.71      134.99      7.53 o 
 -11  -2   8      261.05      269.10     10.50 o 
 -10  -2   8       37.96       39.31      3.98 o 
  -9  -2   8        1.75        2.53      2.28 o 
  -8  -2   8       27.45       32.31      3.21 o 
  -7  -2   8     5202.06     5120.60    113.27 o 
  -6  -2   8      200.29      198.84      6.95 o 
  -5  -2   8      642.79      553.65     14.38 o 
  -4  -2   8      810.60      826.44     19.83 o 
  -3  -2   8      600.65      604.50      8.50 o 
  -2  -2   8       64.37       27.93      1.15 o 
  -1  -2   8      995.94     1043.12     17.97 o 
   0  -2   8    12810.79    13468.67    144.28 o 
   1  -2   8      124.59      136.24      6.58 o 
   2  -2   8     2979.44     2989.59     44.30 o 
   3  -2   8      345.91      341.11      5.23 o 
   4  -2   8     3365.00     3397.48     42.11 o 
   5  -2   8        3.28        5.27      1.07 o 
   6  -2   8     4059.13     3999.16     62.83 o 
   7  -2   8      286.97      275.46      8.45 o 
   8  -2   8        1.05        1.94      1.90 o 
   9  -2   8        2.11        1.80      2.14 o 
  10  -2   8       68.62       66.38      4.66 o 
  11  -2   8       20.44       23.86      3.40 o 
  12  -2   8       13.97        4.76      3.55 o 
 -13  -1   8      189.45      214.97      9.91 o 
 -12  -1   8      127.78      124.00      7.19 o 
 -11  -1   8      131.88      123.32      6.80 o 
 -10  -1   8      321.43      312.10     11.13 o 
  -9  -1   8      172.98      170.60      7.24 o 
  -8  -1   8       14.73       17.10      2.38 o 
  -7  -1   8       80.47       67.59      3.94 o 
  -6  -1   8       88.91       81.92      4.03 o 
  -5  -1   8       22.88       29.20      2.33 o 
  -4  -1   8     3536.19     3545.36     77.99 o 
  -3  -1   8      339.48      340.04      6.92 o 
  -2  -1   8       24.10       13.90      0.87 o 
  -1  -1   8        2.62        3.52      0.46 o 
   0  -1   8     5345.85     5671.72     86.00 o 
   1  -1   8     3122.09     3271.03     51.98 o 
   2  -1   8      174.39      201.42      3.38 o 
   3  -1   8      358.26      290.98      4.67 o 
   4  -1   8      645.06      638.61      9.08 o 
   5  -1   8     1023.57      999.17     17.38 o 
   6  -1   8        4.01        1.12      1.60 o 
   7  -1   8      157.22      139.02      5.49 o 
   8  -1   8      166.04      153.45      6.22 o 
   9  -1   8        0.75        1.07      2.24 o 
  10  -1   8      101.35       96.11      5.73 o 
  11  -1   8        1.72       -1.36      2.58 o 
 -14   0   8        0.03       -5.03      3.35 o 
 -13   0   8        4.42        3.55      3.21 o 
 -12   0   8        0.61       -0.34      2.82 o 
 -11   0   8      180.98      177.41      8.11 o 
 -10   0   8       55.55       40.87      3.74 o 
  -9   0   8        5.36        3.94      2.38 o 
  -8   0   8        0.09        0.87      1.46 o 
  -7   0   8      120.35      117.10      5.15 o 
  -6   0   8      221.03      253.31      7.97 o 
  -5   0   8     1302.21     1296.85     30.22 o 
  -4   0   8      119.83      168.32      3.96 o 
  -3   0   8      651.42      540.94      7.66 o 
  -2   0   8      569.00      624.08      8.85 o 
  -1   0   8      252.66      339.50      4.41 o 
   0   0   8      528.44      545.76      7.92 o 
   1   0   8     1612.16     1488.26     16.95 o 
   2   0   8      197.91      150.49      2.59 o 
   3   0   8      441.22      389.76      8.14 o 
   4   0   8      677.70      679.53      9.65 o 
   5   0   8        9.65        7.35      2.53 o 
   6   0   8       10.27       12.44      1.97 o 
   7   0   8        1.54       -1.99      1.70 o 
   8   0   8      595.50      527.80     14.97 o 
   9   0   8       14.70       14.09      3.01 o 
  10   0   8      118.32      115.74      6.17 o 
  11   0   8       14.55       12.05      3.40 o 
 -14   1   8        0.26        1.41      3.35 o 
 -13   1   8        0.25       -0.53      3.11 o 
 -12   1   8       91.79       78.28      5.59 o 
 -11   1   8      282.69      281.78     10.64 o 
 -10   1   8      126.10      127.89      6.46 o 
  -9   1   8     1619.85     1612.21     38.87 o 
  -8   1   8        0.39        0.34      1.51 o 
  -7   1   8      458.73      446.36     12.68 o 
  -6   1   8      117.81      115.31      4.81 o 
  -5   1   8      178.31      159.28      5.72 o 
  -4   1   8      175.73      186.33      3.44 o 
  -3   1   8      166.97      183.58      4.07 o 
  -2   1   8     1691.08     1630.64     21.26 o 
  -1   1   8      656.56      749.57     10.56 o 
   0   1   8     1297.75     1316.64     21.81 o 
   1   1   8      599.99      554.20      8.25 o 
   2   1   8      868.17      862.44     12.27 o 
   3   1   8        5.80        2.11      0.85 o 
   4   1   8     3179.94     3100.66     38.98 o 
   5   1   8      277.89      274.41      5.73 o 
   6   1   8        0.04       -0.68      1.70 o 
   7   1   8        1.34        5.83      2.19 o 
   8   1   8      664.88      617.55     17.20 o 
   9   1   8       11.59       14.43      3.01 o 
  10   1   8        5.01        6.75      3.30 o 
 -14   2   8        8.37        1.70      3.21 o 
 -13   2   8        5.68        6.41      3.45 o 
 -12   2   8        7.10        7.29      2.87 o 
 -11   2   8      364.47      345.14     12.20 o 
 -10   2   8        0.54        0.19      2.24 o 
  -9   2   8       21.67       19.14      2.96 o 
  -8   2   8       19.79       19.92      2.72 o 
  -7   2   8        0.05        0.25      1.12 o 
  -6   2   8      168.65      152.69      4.09 o 
  -5   2   8       70.14       51.64      1.72 o 
  -4   2   8      373.76      462.51      8.50 o 
  -3   2   8      161.97      156.17      3.05 o 
  -2   2   8      870.89      915.93     15.27 o 
  -1   2   8      151.51      111.08      3.29 o 
   0   2   8      383.32      438.73      6.86 o 
   1   2   8       47.56       43.21      1.61 o 
   2   2   8     2343.41     2408.29     45.94 o 
   3   2   8      153.82      158.24      3.39 o 
   4   2   8        3.00        1.93      1.06 o 
   5   2   8      235.66      223.60      5.74 o 
   6   2   8       25.81       22.50      2.24 o 
   7   2   8        4.66        1.40      2.09 o 
   8   2   8       37.23       34.76      2.85 o 
   9   2   8       24.71       24.68      3.74 o 
 -14   3   8      155.58      171.62      9.14 o 
 -13   3   8        1.07       -1.60      2.82 o 
 -12   3   8       15.62       12.24      3.45 o 
 -11   3   8        0.01       -1.36      2.24 o 
 -10   3   8       18.48       19.34      2.92 o 
  -9   3   8       66.48       82.31      4.96 o 
  -8   3   8      143.81      127.12      5.64 o 
  -7   3   8      571.23      553.39     10.70 o 
  -6   3   8        8.28       10.01      1.44 o 
  -5   3   8     1281.98     1319.48     17.50 o 
  -4   3   8      184.02      172.59      3.34 o 
  -3   3   8        0.18        2.91      1.01 o 
  -2   3   8       37.88       35.81      3.96 o 
  -1   3   8     2106.34     2038.44     30.49 o 
   0   3   8      311.80      322.54      5.49 o 
   1   3   8       21.52       26.30      1.92 o 
   2   3   8      132.65      125.73      3.79 o 
   3   3   8      120.47      117.20      2.96 o 
   4   3   8       38.07       35.52      2.67 o 
   5   3   8        0.09       -2.03      3.30 o 
   6   3   8      484.01      475.45     10.23 o 
   7   3   8       28.16       20.71      2.46 o 
   8   3   8       41.50       39.80      4.13 o 
   9   3   8       48.53       48.40      4.76 o 
 -14   4   8        3.35        0.63      3.35 o 
 -13   4   8       51.69       46.36      5.00 o 
 -12   4   8        0.85        0.97      2.67 o 
 -11   4   8      850.03      889.41     24.39 o 
 -10   4   8       61.36       50.15      4.37 o 
  -9   4   8       44.86       38.04      2.52 o 
  -8   4   8      204.53      203.43      6.05 o 
  -7   4   8      717.54      655.02     10.76 o 
  -6   4   8        7.46       12.80      2.84 o 
  -5   4   8       63.92       58.82      2.40 o 
  -4   4   8      823.29      862.82     11.97 o 
  -3   4   8      262.67      210.27     10.40 o 
  -2   4   8       62.55       50.06      2.04 o 
  -1   4   8       40.38       42.18      2.62 o 
   0   4   8      912.91      958.11     41.69 o 
   1   4   8      441.88      452.75     14.58 o 
   2   4   8     1018.04     1054.67     21.89 o 
   3   4   8        8.38        6.89      1.71 o 
   4   4   8     1575.73     1661.03     28.37 o 
   5   4   8      118.93      110.25      4.12 o 
   6   4   8      391.58      406.27     12.73 o 
   7   4   8        3.86        2.92      2.58 o 
   8   4   8       24.26       24.49      3.74 o 
 -14   5   8       32.38       32.31      4.86 o 
 -13   5   8      314.83      319.10     12.39 o 
 -12   5   8        0.59        0.73      2.43 o 
 -11   5   8       52.94       47.13      4.28 o 
 -10   5   8        7.78        9.46      2.02 o 
  -9   5   8     1064.90     1077.81     19.52 o 
  -8   5   8       48.16       55.50      2.89 o 
  -7   5   8       17.21       13.70      2.48 o 
  -6   5   8       51.26       46.36      2.70 o 
  -5   5   8      252.14      215.20      5.13 o 
  -4   5   8     1696.24     1695.79     39.26 o 
  -3   5   8      160.09      184.31      6.37 o 
  -2   5   8      855.13      817.40     20.07 o 
  -1   5   8      430.46      446.99     12.15 o 
   0   5   8      738.78      715.17     18.03 o 
   1   5   8      116.81      112.18      3.78 o 
   2   5   8        0.43       -1.07      1.38 o 
   3   5   8        0.36       -0.17      3.01 o 
   4   5   8       10.63       13.20      2.23 o 
   5   5   8      275.41      283.69      7.35 o 
   6   5   8       82.91       73.81      4.91 o 
   7   5   8       18.31       17.83      3.64 o 
 -14   6   8        0.88       -0.53      3.26 o 
 -13   6   8      231.56      273.23     11.47 o 
 -12   6   8        3.14        5.73      3.11 o 
 -11   6   8       17.58       18.39      2.61 o 
 -10   6   8       43.75       45.99      3.04 o 
  -9   6   8       39.98       36.73      2.71 o 
  -8   6   8        0.46        1.21      2.14 o 
  -7   6   8       23.86       21.04      2.87 o 
  -6   6   8      925.94      955.85     37.90 o 
  -5   6   8      259.49      232.22      8.02 o 
  -4   6   8        6.46        2.92      1.75 o 
  -3   6   8       22.23       25.32      2.67 o 
  -2   6   8        0.78        4.76      1.85 o 
  -1   6   8      240.25      220.41      7.53 o 
   0   6   8       13.48       10.54      2.38 o 
   1   6   8       75.79       75.02      4.23 o 
   2   6   8        0.71       -2.18      2.19 o 
   3   6   8       91.25       84.71      9.38 o 
   4   6   8      328.28      306.27     10.69 o 
   5   6   8       96.95      113.22      6.27 o 
   6   6   8       43.63       36.88      4.28 o 
 -13   7   8       41.29       51.70      5.35 o 
 -12   7   8        0.01       -0.45      2.05 o 
 -11   7   8      276.02      286.42      8.11 o 
 -10   7   8       23.41       20.77      2.61 o 
  -9   7   8      355.60      307.29     10.93 o 
  -8   7   8        6.48        5.64      2.48 o 
  -7   7   8      564.36      544.81     15.79 o 
  -6   7   8       57.95       63.75      4.13 o 
  -5   7   8      259.19      277.46      9.33 o 
  -4   7   8        1.82       -1.85      1.80 o 
  -3   7   8      247.67      224.10      7.97 o 
  -2   7   8       97.83      102.53      5.05 o 
  -1   7   8      405.10      397.91     11.90 o 
   0   7   8       32.03       33.63      3.30 o 
   1   7   8       88.43       87.37      4.96 o 
   2   7   8       44.67       45.82      3.89 o 
   3   7   8        0.02       -2.99      1.99 o 
   4   7   8      510.48      530.08     16.08 o 
   5   7   8        0.77       -3.16      2.96 o 
 -13   8   8       34.28       32.06      3.14 o 
 -12   8   8       19.80       22.28      3.77 o 
 -11   8   8      514.63      530.95     12.01 o 
 -10   8   8      159.62      153.06      7.63 o 
  -9   8   8       26.15       23.37      3.45 o 
  -8   8   8      117.14      125.03      6.37 o 
  -7   8   8       39.93       41.21      3.74 o 
  -6   8   8       24.92       23.03      3.01 o 
  -5   8   8        6.92        7.97      2.38 o 
  -4   8   8      146.79      150.20      6.46 o 
  -3   8   8       65.60       83.33      4.81 o 
  -2   8   8     1242.59     1277.27     31.34 o 
  -1   8   8        0.03        0.34      2.28 o 
   0   8   8        0.39       -0.97      2.09 o 
   1   8   8      399.38      393.78     12.63 o 
   2   8   8      142.40      177.02      7.87 o 
   3   8   8       43.52       33.19      3.98 o 
   4   8   8       27.25       23.57      4.08 o 
 -12   9   8       61.21       64.67      4.00 o 
 -11   9   8        9.44       11.84      2.54 o 
 -10   9   8       45.47       46.94      4.66 o 
  -9   9   8        6.82        7.29      2.92 o 
  -8   9   8      412.17      421.63     13.85 o 
  -7   9   8       75.08       65.45      4.66 o 
  -6   9   8      164.17      159.57      7.14 o 
  -5   9   8       89.27       79.59      4.96 o 
  -4   9   8       24.20       22.64      3.06 o 
  -3   9   8        7.14        5.64      2.67 o 
  -2   9   8      188.65      192.62      7.87 o 
  -1   9   8       15.34       11.95      3.11 o 
   0   9   8       41.24       30.18      3.94 o 
   1   9   8      124.26      129.30      6.80 o 
   2   9   8      108.18      117.79      6.71 o 
 -11  10   8      125.33      138.39      7.92 o 
 -10  10   8       72.22       64.72      5.44 o 
  -9  10   8      337.30      378.23     13.41 o 
  -8  10   8       34.59       37.66      4.28 o 
  -7  10   8      157.17      140.38      7.05 o 
  -6  10   8        8.73       11.95      3.30 o 
  -5  10   8       42.48       37.32      3.84 o 
  -4  10   8      161.52      143.73      7.05 o 
  -3  10   8        0.16        0.68      2.62 o 
  -2  10   8      108.36      116.18      6.37 o 
  -1  10   8        0.40       -0.73      2.72 o 
   0  10   8      387.98      436.84     14.48 o 
  -9  11   8      277.04      284.99     11.52 o 
  -8  11   8       12.40       12.00      3.50 o 
  -7  11   8        4.83        2.96      2.87 o 
  -6  11   8       60.07       71.04      5.30 o 
  -5  11   8       57.72       63.12      5.00 o 
  -4  11   8      198.42      193.30      8.55 o 
  -3  11   8       25.92       21.09      3.60 o 
  -2  11   8       72.44       70.70      5.30 o 
   2 -17   9      243.90      275.03     11.47 o 
   3 -17   9      103.65       93.59      6.75 o 
   4 -17   9      134.77      130.95      7.68 o 
   5 -17   9       52.56       57.82      5.35 o 
   6 -17   9        5.39        6.17      3.01 o 
  -1 -16   9        1.74        1.07      3.79 o 
   0 -16   9        2.96       -3.64      2.96 o 
   1 -16   9       11.17       11.27      3.89 o 
   2 -16   9       10.43       11.52      3.50 o 
   3 -16   9        3.07        1.99      3.01 o 
   4 -16   9      147.92      153.84      7.82 o 
   5 -16   9       14.72       13.27      3.60 o 
   6 -16   9        0.34        1.55      3.01 o 
   7 -16   9      365.75      362.98     13.02 o 
   8 -16   9      188.10      200.73      9.04 o 
   9 -16   9       13.65       13.22      3.74 o 
  -3 -15   9      152.05      150.78      8.80 o 
  -2 -15   9      193.68      215.84     10.11 o 
  -1 -15   9       19.77       26.04      4.47 o 
   0 -15   9       59.07       47.43      4.76 o 
   1 -15   9      333.85      374.59     13.31 o 
   2 -15   9       87.82       93.59      5.93 o 
   3 -15   9      104.27       82.90      5.64 o 
   4 -15   9       63.59       67.40      5.10 o 
   5 -15   9       21.13       22.01      3.45 o 
   6 -15   9       17.70       15.79      3.40 o 
   7 -15   9      215.95      222.55      9.28 o 
   8 -15   9       16.99       19.10      3.60 o 
   9 -15   9        0.82       -0.24      2.62 o 
  10 -15   9      147.98      129.06      7.24 o 
  -4 -14   9      102.22       88.87      6.61 o 
  -3 -14   9      187.66      197.52      9.38 o 
  -2 -14   9        7.38        8.60      3.55 o 
  -1 -14   9       75.28       84.26      5.98 o 
   0 -14   9        4.54        4.03      2.67 o 
   1 -14   9      286.00      271.48     10.40 o 
   2 -14   9       25.88       35.86      4.03 o 
   3 -14   9       48.29       60.40      4.81 o 
   4 -14   9      178.98      170.12      7.58 o 
   5 -14   9      626.71      638.83     18.22 o 
   6 -14   9      154.46      147.72      6.95 o 
   7 -14   9       52.59       56.41      4.52 o 
   8 -14   9        0.09        1.41      2.28 o 
   9 -14   9        7.43        6.80      2.96 o 
  10 -14   9      206.45      194.12      8.75 o 
  11 -14   9        7.05        5.88      3.11 o 
  -5 -13   9      277.08      335.38     13.07 o 
  -4 -13   9        0.56        0.24      3.01 o 
  -3 -13   9       60.90       62.97      5.49 o 
  -2 -13   9      121.26      114.92      6.80 o 
  -1 -13   9      223.01      201.80      8.70 o 
   0 -13   9      252.58      253.84      9.82 o 
   1 -13   9      136.81      142.42      6.85 o 
   2 -13   9        5.38       13.17      3.06 o 
   3 -13   9       15.17       13.90      3.06 o 
   4 -13   9       12.26       13.22      2.96 o 
   5 -13   9      238.21      218.95      8.31 o 
   6 -13   9      165.65      159.67      7.00 o 
   7 -13   9       16.64       18.27      2.96 o 
   8 -13   9       25.43       20.31      3.06 o 
   9 -13   9       10.52       11.95      2.87 o 
  10 -13   9        3.96        0.97      2.33 o 
  11 -13   9      253.08      255.64     10.35 o 
  -7 -12   9       26.61       25.66      5.00 o 
  -6 -12   9        7.30        1.85      3.69 o 
  -5 -12   9       17.70       15.84      4.08 o 
  -4 -12   9      441.07      502.09     16.13 o 
  -3 -12   9       78.44       68.22      5.05 o 
  -2 -12   9      866.19      818.67     22.69 o 
  -1 -12   9      480.77      495.24     15.21 o 
   0 -12   9      149.94      137.76      6.66 o 
   1 -12   9       69.15       79.84      4.96 o 
   2 -12   9      106.93      112.97      5.73 o 
   3 -12   9      758.65      801.76     21.09 o 
   4 -12   9      616.41      563.51     15.84 o 
   5 -12   9      580.69      537.71     15.16 o 
   6 -12   9       48.16       52.77      3.94 o 
   7 -12   9      253.69      227.94      8.36 o 
   8 -12   9        1.34       -0.49      1.99 o 
   9 -12   9      471.97      423.04     13.36 o 
  10 -12   9      270.22      267.06      9.91 o 
  11 -12   9       42.87       44.02      4.47 o 
  12 -12   9      165.25      173.57      8.36 o 
  -8 -11   9        0.01       -1.90      2.96 o 
  -7 -11   9       89.71      102.04      6.95 o 
  -6 -11   9       13.31       11.56      3.74 o 
  -5 -11   9      167.96      185.76      8.65 o 
  -4 -11   9        0.98        1.65      2.72 o 
  -3 -11   9       79.67       72.55      5.00 o 
  -2 -11   9       38.82       33.24      3.84 o 
  -1 -11   9      131.20      148.01      6.80 o 
   0 -11   9      109.42      108.75      5.54 o 
   1 -11   9        0.07        0.92      1.94 o 
   2 -11   9       15.78       13.99      2.72 o 
   3 -11   9     6826.75     6836.69    149.95 o 
   4 -11   9      452.29      401.17     11.90 o 
   5 -11   9       29.05       33.87      3.16 o 
   6 -11   9      465.62      442.52     12.88 o 
   7 -11   9      166.67      177.07      7.05 o 
   8 -11   9       29.56       30.03      3.21 o 
   9 -11   9       72.52       65.55      4.47 o 
  10 -11   9      149.76      146.50      6.95 o 
  11 -11   9       26.56       25.95      3.64 o 
  12 -11   9      454.22      477.70     15.55 o 
  -8 -10   9       71.67       59.96      5.69 o 
  -7 -10   9      172.20      167.25      8.26 o 
  -6 -10   9        6.31        3.69      2.87 o 
  -5 -10   9       76.90       77.07      5.30 o 
  -4 -10   9      145.50      149.52      7.05 o 
  -3 -10   9      474.15      461.33     14.24 o 
  -2 -10   9       40.19       50.15      4.03 o 
  -1 -10   9       44.67       38.05      3.40 o 
   0 -10   9      364.23      346.89     10.84 o 
   1 -10   9       56.72       59.33      3.79 o 
   2 -10   9      110.56      108.07      5.00 o 
   3 -10   9      307.74      286.79      9.04 o 
   4 -10   9      325.22      314.87      9.67 o 
   5 -10   9       19.67       21.67      2.72 o 
   6 -10   9     1430.73     1381.74     32.90 o 
   7 -10   9     1329.07     1193.26     29.01 o 
   8 -10   9      172.55      168.42      6.85 o 
   9 -10   9      151.55      146.21      6.41 o 
  10 -10   9       56.41       42.18      4.08 o 
  11 -10   9        3.22        4.52      2.77 o 
  12 -10   9       79.38       94.02      6.07 o 
  -9  -9   9       50.93       51.80      5.54 o 
  -8  -9   9      253.20      265.02     10.98 o 
  -7  -9   9        0.00       -1.60      2.62 o 
  -6  -9   9      386.40      392.52     13.17 o 
  -5  -9   9       20.22       32.94      3.79 o 
  -4  -9   9      216.44      177.16      7.58 o 
  -3  -9   9      623.99      603.41     17.01 o 
  -2  -9   9      113.63      108.41      5.30 o 
  -1  -9   9       56.18       51.75      3.60 o 
   0  -9   9      985.59     1008.37     24.83 o 
   1  -9   9      562.73      499.18     13.56 o 
   2  -9   9        3.58        1.70      1.70 o 
   3  -9   9     1103.51     1119.88     26.68 o 
   4  -9   9       12.26       16.38      2.24 o 
   5  -9   9      421.75      353.06     10.16 o 
   6  -9   9      320.64      304.62      9.23 o 
   7  -9   9     1096.35     1016.95     17.83 o 
   8  -9   9      257.44      274.54     11.18 o 
   9  -9   9        3.57        6.71      2.48 o 
  10  -9   9        2.57        3.16      2.38 o 
  11  -9   9        0.41       -3.06      2.14 o 
  12  -9   9       34.74       27.31      3.74 o 
 -10  -8   9       15.37       16.47      3.98 o 
  -9  -8   9        0.28        0.58      3.01 o 
  -8  -8   9       33.09       43.63      4.57 o 
  -7  -8   9      190.77      174.49      8.07 o 
  -6  -8   9       76.51       74.05      5.05 o 
  -5  -8   9      396.83      392.96     12.49 o 
  -4  -8   9        1.63       -2.92      1.94 o 
  -3  -8   9       57.51       52.38      3.60 o 
  -2  -8   9      247.51      238.56     11.18 o 
  -1  -8   9      169.35      175.98      4.19 o 
   0  -8   9       26.72       24.90      1.63 o 
   1  -8   9     3139.12     3056.58     68.03 o 
   2  -8   9       20.38       19.58      2.04 o 
   3  -8   9       41.10       31.29      2.33 o 
   4  -8   9      201.14      185.13      6.07 o 
   5  -8   9      903.13      852.87     20.75 o 
   6  -8   9      338.84      334.79      9.72 o 
   7  -8   9      506.78      490.67     16.74 o 
   8  -8   9     1484.41     1499.61     25.32 o 
   9  -8   9       23.35       21.80      3.23 o 
  10  -8   9      801.15      805.16     21.62 o 
  11  -8   9       38.73       34.99      3.74 o 
  12  -8   9       40.41       40.09      4.28 o 
 -11  -7   9       48.64       46.74      5.39 o 
 -10  -7   9        0.01       -3.21      2.87 o 
  -9  -7   9        0.22       -2.58      2.77 o 
  -8  -7   9      100.81       88.63      5.78 o 
  -7  -7   9       17.41       17.35      3.40 o 
  -6  -7   9       29.17       43.44      3.84 o 
  -5  -7   9     4050.38     3740.70     84.31 o 
  -4  -7   9      133.26      117.30      5.49 o 
  -3  -7   9       50.81       39.03      1.95 o 
  -2  -7   9      112.66      106.12      3.05 o 
  -1  -7   9       23.45       15.51      1.43 o 
   0  -7   9       17.36       15.94      1.37 o 
   1  -7   9      114.79      102.74      2.89 o 
   2  -7   9     1058.88      969.97     21.33 o 
   3  -7   9      163.31      136.35      4.71 o 
   4  -7   9      196.17      196.98      4.35 o 
   5  -7   9      410.06      411.71      9.18 o 
   6  -7   9      148.77      156.65      5.63 o 
   7  -7   9       17.19       18.47      2.09 o 
   8  -7   9      206.70      222.88      5.71 o 
   9  -7   9      903.18      902.15     23.13 o 
  10  -7   9       82.16       80.32      4.91 o 
  11  -7   9       15.63       17.83      3.11 o 
  12  -7   9       18.98       16.08      3.84 o 
 -11  -6   9       90.72      117.20      7.14 o 
 -10  -6   9      217.57      232.61      9.82 o 
  -9  -6   9       37.33       33.19      3.98 o 
  -8  -6   9      280.80      256.66      9.82 o 
  -7  -6   9        5.09        3.50      2.19 o 
  -6  -6   9      761.60      673.96     18.46 o 
  -5  -6   9      231.52      200.83      7.43 o 
  -4  -6   9       26.57       25.10      1.73 o 
  -3  -6   9      101.83       95.58      3.33 o 
  -2  -6   9      197.46      225.91      3.94 o 
  -1  -6   9     4080.93     4195.22     62.16 o 
   0  -6   9      631.66      639.28     10.83 o 
   1  -6   9        4.64        2.31      0.86 o 
   2  -6   9       68.38       64.12      2.39 o 
   3  -6   9      629.10      585.00      8.23 o 
   4  -6   9      422.04      412.33      7.54 o 
   5  -6   9      611.97      488.15      7.38 o 
   6  -6   9      635.35      639.34      9.36 o 
   7  -6   9      263.88      262.49     14.94 o 
   8  -6   9       54.38       57.43      2.78 o 
   9  -6   9      212.08      197.58      5.40 o 
  10  -6   9       45.39       42.47      3.74 o 
  11  -6   9       54.73       56.61      4.62 o 
  12  -6   9      233.96      257.14     10.30 o 
 -12  -5   9       18.09       32.41      4.81 o 
 -11  -5   9       20.41       23.91      3.64 o 
 -10  -5   9      325.11      320.17     11.76 o 
  -9  -5   9        4.45        7.97      2.62 o 
  -8  -5   9        0.75        0.44      2.24 o 
  -7  -5   9        0.11        0.87      2.14 o 
  -6  -5   9      200.63      177.80      7.05 o 
  -5  -5   9       16.72       13.41      2.28 o 
  -4  -5   9      457.69      438.05     12.24 o 
  -3  -5   9      986.38      958.11     16.11 o 
  -2  -5   9      350.82      376.85     11.96 o 
  -1  -5   9      861.40      826.62     11.23 o 
   0  -5   9      250.18      199.33      6.20 o 
   1  -5   9      209.00      209.33      3.62 o 
   2  -5   9       90.40       77.26      3.17 o 
   3  -5   9     1840.58     1704.76     21.39 o 
   4  -5   9        2.53        3.52      1.44 o 
   5  -5   9       69.30       81.93      2.41 o 
   6  -5   9       99.70      105.80      8.11 o 
   7  -5   9       82.46       84.12      3.13 o 
   8  -5   9      475.32      465.40      9.54 o 
   9  -5   9      376.30      386.45     11.76 o 
  10  -5   9       67.07       61.37      4.42 o 
  11  -5   9        0.01       -1.36      2.24 o 
  12  -5   9       15.22       13.31      3.60 o 
 -12  -4   9       17.98       20.55      4.47 o 
 -11  -4   9        4.11        2.87      3.01 o 
 -10  -4   9      147.63      164.09      7.87 o 
  -9  -4   9      178.80      174.54      7.82 o 
  -8  -4   9       66.46       60.54      4.23 o 
  -7  -4   9      487.17      475.03     13.95 o 
  -6  -4   9       10.44        5.88      2.14 o 
  -5  -4   9       50.32       41.50      3.06 o 
  -4  -4   9     1045.70      944.08     22.89 o 
  -3  -4   9     1786.88     1768.10     28.48 o 
  -2  -4   9      358.27      378.00      7.18 o 
  -1  -4   9        5.74        8.17      1.60 o 
   0  -4   9      575.14      509.78     10.09 o 
   1  -4   9       49.44       38.08      1.46 o 
   2  -4   9      277.79      321.16      4.92 o 
   3  -4   9       90.64       84.31      1.93 o 
   4  -4   9       80.30       98.27      4.03 o 
   5  -4   9      316.39      288.57      5.36 o 
   6  -4   9       40.14       42.36      2.05 o 
   7  -4   9     2058.83     2062.67     33.72 o 
   8  -4   9      341.06      309.56      7.10 o 
   9  -4   9       45.07       48.40      3.74 o 
  10  -4   9        4.33        4.13      2.58 o 
  11  -4   9       46.13       44.36      3.98 o 
  12  -4   9      176.65      172.11      8.21 o 
 -13  -3   9        0.01       -0.10      3.30 o 
 -12  -3   9       78.52       66.42      5.69 o 
 -11  -3   9       36.48       31.05      4.03 o 
 -10  -3   9      127.94      137.37      7.05 o 
  -9  -3   9      104.77      108.16      5.83 o 
  -8  -3   9        4.35        1.65      2.04 o 
  -7  -3   9      116.71      105.30      5.10 o 
  -6  -3   9      554.80      520.02     14.29 o 
  -5  -3   9       62.68       61.13      3.45 o 
  -4  -3   9       75.44       87.90      3.89 o 
  -3  -3   9     1180.72     1244.83     20.49 o 
  -2  -3   9      672.17      666.95     12.12 o 
  -1  -3   9      236.08      223.03      3.88 o 
   0  -3   9      747.13      886.42     28.91 o 
   1  -3   9     2094.68     2189.24     23.53 o 
   2  -3   9      134.69      139.84      2.54 o 
   3  -3   9       21.86       12.69      1.14 o 
   4  -3   9        2.10        3.62      0.85 o 
   5  -3   9      733.95      678.50     11.34 o 
   6  -3   9      479.79      481.13     10.64 o 
   7  -3   9       24.39       23.04      1.94 o 
   8  -3   9       13.63       17.25      2.58 o 
   9  -3   9       32.62       30.32      3.16 o 
  10  -3   9      138.91      127.31      6.17 o 
  11  -3   9       98.77       88.10      5.54 o 
 -13  -2   9       26.36       29.06      4.57 o 
 -12  -2   9      165.34      157.10      8.16 o 
 -11  -2   9        6.81       10.59      3.21 o 
 -10  -2   9        5.60        3.40      2.43 o 
  -9  -2   9       49.84       47.86      4.13 o 
  -8  -2   9      110.94       97.28      5.15 o 
  -7  -2   9       35.71       18.22      2.58 o 
  -6  -2   9      273.40      272.21      8.70 o 
  -5  -2   9     4580.71     4549.21    100.05 o 
  -4  -2   9       30.83       34.50      2.43 o 
  -3  -2   9       41.50       30.67      1.51 o 
  -2  -2   9      972.19     1002.11     13.56 o 
  -1  -2   9     3755.64     3783.52     47.46 o 
   0  -2   9      112.76      105.77      1.72 o 
   1  -2   9     1828.89     1666.70     25.45 o 
   2  -2   9      793.85      872.26     14.71 o 
   3  -2   9      591.67      542.81      7.81 o 
   4  -2   9      111.59      111.05      2.58 o 
   5  -2   9      329.79      277.79      4.84 o 
   6  -2   9      215.89      201.45      5.27 o 
   7  -2   9        1.75        2.38      1.70 o 
   8  -2   9       82.67       76.63      4.32 o 
   9  -2   9       21.09       18.37      2.87 o 
  10  -2   9       14.33       13.51      3.06 o 
  11  -2   9      131.01      136.69      7.14 o 
 -13  -1   9       82.11       79.16      5.93 o 
 -12  -1   9       84.82       82.02      5.73 o 
 -11  -1   9      124.33      137.71      7.00 o 
 -10  -1   9       31.58       33.58      3.60 o 
  -9  -1   9      588.79      527.51     15.55 o 
  -8  -1   9       24.14       19.39      2.72 o 
  -7  -1   9      439.23      396.80     11.76 o 
  -6  -1   9      120.14      111.47      4.81 o 
  -5  -1   9     4307.11     4218.84     92.96 o 
  -4  -1   9      233.78      227.36      6.85 o 
  -3  -1   9       19.44       30.07      1.60 o 
  -2  -1   9      279.91      254.10      4.31 o 
  -1  -1   9       24.92       61.05      2.44 o 
   0  -1   9      878.81      824.53     14.41 o 
   1  -1   9     1260.59     1290.10     22.02 o 
   2  -1   9       30.26       28.26      1.83 o 
   3  -1   9        8.75       14.08      1.03 o 
   4  -1   9        6.05        5.96      0.98 o 
   5  -1   9     2377.97     2333.01     29.73 o 
   6  -1   9      271.52      274.88      5.84 o 
   7  -1   9        1.82       -1.41      1.80 o 
   8  -1   9      214.14      207.44      7.68 o 
   9  -1   9      178.77      192.76      7.68 o 
  10  -1   9        6.74        8.50      2.96 o 
  11  -1   9       68.84       59.96      5.15 o 
 -13   0   9       59.56       71.53      5.98 o 
 -12   0   9        0.26       -1.60      2.67 o 
 -11   0   9        2.86       -0.53      2.33 o 
 -10   0   9       81.25       75.17      4.86 o 
  -9   0   9      138.69      141.84      6.56 o 
  -8   0   9       28.54       35.71      3.16 o 
  -7   0   9      194.91      198.35      7.19 o 
  -6   0   9       56.41       78.04      3.89 o 
  -5   0   9        0.58        3.40      1.36 o 
  -4   0   9     2092.37     2150.93     27.53 o 
  -3   0   9      860.04      900.55     12.17 o 
  -2   0   9       20.85       38.49      4.28 o 
  -1   0   9     2390.81     2489.66     48.80 o 
   0   0   9     1041.61     1016.73     13.99 o 
   1   0   9      498.08      499.47      7.54 o 
   2   0   9      180.55      168.40      2.90 o 
   3   0   9     2183.10     2155.67     24.14 o 
   4   0   9     1700.15     1697.13     22.04 o 
   5   0   9       35.60       40.83      1.98 o 
   6   0   9      220.17      248.99      7.51 o 
   7   0   9      280.06      275.22      8.89 o 
   8   0   9       45.22       41.35      3.64 o 
   9   0   9       38.52       40.48      3.84 o 
  10   0   9      155.59      176.24      7.87 o 
 -14   1   9      285.62      323.52     13.07 o 
 -13   1   9        1.59       -3.50      2.96 o 
 -12   1   9        0.00       -2.19      2.58 o 
 -11   1   9        1.05       -0.78      2.43 o 
 -10   1   9      163.07      158.55      7.19 o 
  -9   1   9      241.31      265.41      9.52 o 
  -8   1   9      100.14       84.55      4.71 o 
  -7   1   9      714.99      662.54     17.49 o 
  -6   1   9      252.08      226.97      7.48 o 
  -5   1   9       78.53       84.64      2.26 o 
  -4   1   9      160.40      157.21      3.15 o 
  -3   1   9     4679.87     4862.50     73.45 o 
  -2   1   9     3651.90     3857.80     42.24 o 
  -1   1   9     1393.75     1415.74     19.06 o 
   0   1   9       70.78       69.74      1.88 o 
   1   1   9      466.85      402.93      6.43 o 
   2   1   9      199.78      177.58      3.61 o 
   3   1   9     1199.08     1196.80     14.18 o 
   4   1   9      482.73      457.62      8.79 o 
   5   1   9       17.03       16.28      1.48 o 
   6   1   9       53.18       49.61      3.40 o 
   7   1   9      177.57      173.62      6.85 o 
   8   1   9       23.87       33.48      3.60 o 
   9   1   9       65.78       80.22      5.25 o 
  10   1   9       67.92       65.06      5.15 o 
 -14   2   9      118.11      124.54      7.87 o 
 -13   2   9      333.64      350.44     13.12 o 
 -12   2   9        0.71        0.73      2.58 o 
 -11   2   9        3.05        0.92      2.48 o 
 -10   2   9        8.26        7.73      2.82 o 
  -9   2   9       56.20       56.80      4.23 o 
  -8   2   9       35.27       29.15      3.11 o 
  -7   2   9     2265.70     2183.20     35.54 o 
  -6   2   9       39.07       38.80      1.71 o 
  -5   2   9      155.71      158.57      3.31 o 
  -4   2   9      173.80      192.75      4.54 o 
  -3   2   9      966.42      878.55     12.15 o 
  -2   2   9      593.94      601.72      8.95 o 
  -1   2   9      259.81      228.03      4.21 o 
   0   2   9       24.49       23.24      2.54 o 
   1   2   9        3.44        1.04      1.20 o 
   2   2   9       12.83       13.32      1.62 o 
   3   2   9     1045.22     1028.46     26.49 o 
   4   2   9       81.06       73.72      2.41 o 
   5   2   9       10.50        9.36      1.76 o 
   6   2   9      226.71      227.46      6.16 o 
   7   2   9       73.59       78.67      3.60 o 
   8   2   9        3.50        3.60      2.02 o 
   9   2   9       24.20       31.97      3.98 o 
 -14   3   9       14.93       14.48      3.79 o 
 -13   3   9       86.25       84.94      6.12 o 
 -12   3   9      265.39      296.31     11.56 o 
 -11   3   9       10.38       16.08      3.45 o 
 -10   3   9        0.83       -1.12      2.14 o 
  -9   3   9      259.09      264.39      9.62 o 
  -8   3   9      171.83      174.56      5.02 o 
  -7   3   9       34.14       29.59      2.11 o 
  -6   3   9      736.70      682.65     10.10 o 
  -5   3   9       33.11       17.44      1.56 o 
  -4   3   9        8.90        1.21      0.92 o 
  -3   3   9     1838.90     1869.46     30.01 o 
  -2   3   9        8.40       12.55      1.28 o 
  -1   3   9      837.16      831.81     12.01 o 
   0   3   9       80.18       64.72      2.10 o 
   1   3   9     2993.97     3004.48     48.16 o 
   2   3   9        4.24       -1.78      1.87 o 
   3   3   9      243.67      243.54      4.71 o 
   4   3   9      134.99      104.82      3.77 o 
   5   3   9      117.14      112.30      4.79 o 
   6   3   9       61.32       54.72      3.15 o 
   7   3   9      133.85      150.82      5.25 o 
   8   3   9      152.42      169.68      7.82 o 
 -13   4   9        0.91       -1.60      2.96 o 
 -12   4   9      224.24      218.56      9.57 o 
 -11   4   9       30.74       34.69      4.03 o 
 -10   4   9       68.99       53.01      4.52 o 
  -9   4   9     1204.76     1288.52     22.78 o 
  -8   4   9       13.01       13.50      1.84 o 
  -7   4   9       17.93       19.98      1.46 o 
  -6   4   9        5.46        9.47      1.58 o 
  -5   4   9     4207.22     4361.64     66.55 o 
  -4   4   9      441.47      472.87     11.86 o 
  -3   4   9      147.33      141.91      7.80 o 
  -2   4   9      211.71      210.34      4.87 o 
  -1   4   9     1841.28     1749.09     39.80 o 
   0   4   9      234.22      223.03      5.45 o 
   1   4   9      780.84      823.87     15.12 o 
   2   4   9      461.08      465.79      9.67 o 
   3   4   9      133.64      122.17      4.42 o 
   4   4   9       19.97       15.32      2.13 o 
   5   4   9      176.48      169.27      5.38 o 
   6   4   9      143.99      154.80      6.20 o 
   7   4   9        7.10        2.09      2.72 o 
 -13   5   9        0.14       -1.55      2.87 o 
 -12   5   9        1.80       -0.05      2.67 o 
 -11   5   9        6.38        5.44      2.58 o 
 -10   5   9       11.69       12.96      2.32 o 
  -9   5   9     1840.35     1854.79     31.47 o 
  -8   5   9        0.02       -0.58      1.36 o 
  -7   5   9      310.46      306.61     10.06 o 
  -6   5   9       11.74        8.38      2.36 o 
  -5   5   9       15.62       12.88      2.87 o 
  -4   5   9        7.58       14.09      2.33 o 
  -3   5   9      482.59      465.21     12.59 o 
  -2   5   9      111.69      105.44      4.57 o 
  -1   5   9      341.30      336.79      9.86 o 
   0   5   9      346.20      347.38     10.16 o 
   1   5   9       89.46       98.44      6.85 o 
   2   5   9        6.10        3.92      1.68 o 
   3   5   9       70.63       95.29      3.85 o 
   4   5   9       13.83       17.16      2.41 o 
   5   5   9       22.33       21.97      2.74 o 
   6   5   9       38.27       38.24      4.08 o 
 -13   6   9       27.26       39.60      4.76 o 
 -12   6   9       26.97       24.83      4.08 o 
 -11   6   9      199.09      215.47      6.60 o 
 -10   6   9      170.60      166.58      5.53 o 
  -9   6   9       49.44       56.24      3.18 o 
  -8   6   9      165.22      180.81      7.58 o 
  -7   6   9        8.39       14.53      2.77 o 
  -6   6   9       66.98       82.18      9.06 o 
  -5   6   9      341.92      360.76      7.87 o 
  -4   6   9      210.01      199.90      7.24 o 
  -3   6   9      174.50      172.79      6.46 o 
  -2   6   9      144.29      111.71      5.00 o 
  -1   6   9      856.92      856.03     21.53 o 
   0   6   9        2.99        4.08      2.09 o 
   1   6   9        8.93        8.02      2.43 o 
   2   6   9       39.83       42.08      3.74 o 
   3   6   9      569.87      616.93     12.69 o 
   4   6   9       42.81       50.58      3.25 o 
   5   6   9      178.58      174.25      7.92 o 
 -12   7   9       37.97       37.82      3.20 o 
 -11   7   9        3.89        3.52      1.89 o 
 -10   7   9       98.92       92.08      4.19 o 
  -9   7   9       44.03       39.70      4.03 o 
  -8   7   9       54.07       59.43      4.42 o 
  -7   7   9      964.50      878.63     23.23 o 
  -6   7   9      238.57      231.59      8.45 o 
  -5   7   9       12.46        8.80      2.48 o 
  -4   7   9       89.98       91.79      4.86 o 
  -3   7   9      635.79      676.78     18.12 o 
  -2   7   9       38.46       47.86      3.69 o 
  -1   7   9     1691.01     1661.82     39.31 o 
   0   7   9        3.33        5.98      2.53 o 
   1   7   9      304.14      319.49     10.59 o 
   2   7   9       27.41       22.98      3.35 o 
   3   7   9       36.39       31.00      3.94 o 
   4   7   9       53.80       58.50      4.91 o 
 -12   8   9        0.13       -0.41      1.99 o 
 -11   8   9        2.60       -0.86      2.01 o 
 -10   8   9        3.72        2.12      1.87 o 
  -9   8   9      182.32      192.86      8.45 o 
  -8   8   9        1.60       -2.72      1.94 o 
  -7   8   9      338.61      368.86     12.29 o 
  -6   8   9       14.92       17.20      3.21 o 
  -5   8   9      175.82      170.70      7.19 o 
  -4   8   9       18.55       14.63      2.62 o 
  -3   8   9       33.59       33.87      3.35 o 
  -2   8   9        2.14        1.02      2.14 o 
  -1   8   9       36.75       48.20      3.89 o 
   0   8   9       49.69       49.03      4.23 o 
   1   8   9        1.77        1.02      2.62 o 
   2   8   9        1.56        1.07      2.92 o 
   3   8   9      138.53      134.31      7.19 o 
 -11   9   9        0.67        1.38      2.01 o 
 -10   9   9        3.26        1.94      2.77 o 
  -9   9   9       22.48       21.14      3.69 o 
  -8   9   9       33.23       38.87      4.18 o 
  -7   9   9       26.02       24.00      3.45 o 
  -6   9   9        0.57       -0.87      2.19 o 
  -5   9   9      133.27      114.92      6.07 o 
  -4   9   9        1.93        2.09      2.62 o 
  -3   9   9      196.70      225.12      8.89 o 
  -2   9   9       12.51       18.51      3.40 o 
  -1   9   9       11.86       14.92      3.06 o 
   0   9   9       15.02       14.19      3.50 o 
   1   9   9       46.62       48.93      4.52 o 
  -9  10   9      360.62      370.07     13.36 o 
  -8  10   9        1.28       -0.87      2.58 o 
  -7  10   9       75.04       77.89      5.35 o 
  -6  10   9        8.11        6.07      3.06 o 
  -4  10   9       46.60       44.70      4.18 o 
  -3  10   9      238.69      257.49     10.06 o 
  -2  10   9        5.28        1.21      2.67 o 
  -1  10   9        4.59        3.60      3.11 o 
   4 -17  10       80.72       82.61      6.17 o 
   0 -16  10        8.20       10.40      3.98 o 
   1 -16  10       75.01       81.00      6.17 o 
   2 -16  10      171.93      241.74     10.35 o 
   3 -16  10       81.87       87.56      6.07 o 
   4 -16  10       17.59       19.05      3.69 o 
   5 -16  10        0.03        2.38      2.92 o 
   6 -16  10      758.75      744.22     21.33 o 
   7 -16  10        0.16       -1.70      2.72 o 
   8 -16  10       26.46       28.52      3.98 o 
  -2 -15  10       15.29       15.89      3.79 o 
  -1 -15  10       62.45       67.44      5.73 o 
   0 -15  10      114.05      117.93      7.24 o 
   1 -15  10        4.07        4.86      3.30 o 
   2 -15  10      365.91      415.94     13.95 o 
   3 -15  10        0.47       -3.28      2.19 o 
   4 -15  10        0.02       -0.97      2.33 o 
   5 -15  10       36.08       36.44      3.98 o 
   6 -15  10       28.39       29.11      3.84 o 
   7 -15  10       42.72       37.27      4.08 o 
   8 -15  10        1.98       -0.58      2.48 o 
   9 -15  10      451.21      491.01     15.65 o 
  -4 -14  10       12.27       10.25      4.32 o 
  -3 -14  10       53.75       57.29      5.49 o 
  -2 -14  10        4.38        0.87      3.06 o 
  -1 -14  10      188.22      181.15      8.60 o 
   0 -14  10       21.97       24.68      3.84 o 
   1 -14  10       10.48        9.57      3.11 o 
   2 -14  10      309.67      297.86     10.84 o 
   3 -14  10       47.92       41.16      4.03 o 
   4 -14  10      146.74      143.30      6.90 o 
   5 -14  10       41.71       29.15      3.60 o 
   6 -14  10       28.01       24.98      3.40 o 
   7 -14  10        0.65        0.63      2.14 o 
   8 -14  10       32.10       25.66      3.40 o 
   9 -14  10       17.84       19.63      3.50 o 
  10 -14  10      374.42      407.00     13.85 o 
  -5 -13  10       28.86       30.81      4.47 o 
  -4 -13  10        0.45       -4.08      2.72 o 
  -3 -13  10        0.20        0.63      2.58 o 
  -2 -13  10        0.83        0.63      2.87 o 
  -1 -13  10       44.85       33.82      4.13 o 
   0 -13  10      128.46      140.19      7.00 o 
   1 -13  10       45.98       47.04      4.28 o 
   2 -13  10       75.73       78.28      5.10 o 
   3 -13  10        0.05       -1.75      2.19 o 
   4 -13  10      481.98      444.61     13.56 o 
   5 -13  10      152.59      128.28      6.12 o 
   6 -13  10       10.24       11.81      2.77 o 
   7 -13  10        0.01       -1.80      1.70 o 
   8 -13  10      113.18      110.25      5.83 o 
   9 -13  10       47.35       50.83      4.42 o 
  10 -13  10      161.93      185.13      8.16 o 
  11 -13  10       95.62       99.42      6.27 o 
  -6 -12  10      133.51      160.93      8.60 o 
  -5 -12  10        5.56        7.92      3.60 o 
  -4 -12  10       18.17       19.63      3.89 o 
  -3 -12  10        9.69       16.47      3.64 o 
  -2 -12  10      770.19      760.06     21.38 o 
  -1 -12  10       13.44        8.45      3.06 o 
   0 -12  10     1575.21     1570.42     38.29 o 
   1 -12  10       12.03       13.85      2.87 o 
   2 -12  10      954.82      872.41     22.84 o 
   3 -12  10       68.04       62.54      4.32 o 
   4 -12  10      283.59      299.47      9.91 o 
   5 -12  10        0.03        0.49      1.94 o 
   6 -12  10        1.56        1.70      2.04 o 
   7 -12  10      805.38      791.79     20.89 o 
   8 -12  10      182.13      184.99      7.48 o 
   9 -12  10       34.68       25.56      3.64 o 
  10 -12  10      380.62      392.08     12.88 o 
  11 -12  10      208.43      204.08      8.89 o 
  -7 -11  10        2.40        1.41      2.77 o 
  -6 -11  10       34.25       30.03      4.03 o 
  -5 -11  10       50.33       55.01      4.71 o 
  -4 -11  10      147.41      166.57      7.77 o 
  -3 -11  10      185.66      170.70      7.77 o 
  -2 -11  10      459.12      477.12     14.63 o 
  -1 -11  10      207.47      165.02      7.14 o 
   0 -11  10      198.64      225.17      8.41 o 
   1 -11  10      569.45      516.72     14.72 o 
   2 -11  10      218.91      209.77      7.73 o 
   3 -11  10      565.12      602.82     16.38 o 
   4 -11  10       49.95       43.88      3.50 o 
   5 -11  10      736.89      728.63     19.00 o 
   6 -11  10      359.96      313.51     10.01 o 
   7 -11  10       35.16       27.55      2.96 o 
   8 -11  10        0.32        3.26      2.09 o 
   9 -11  10      195.02      199.13      7.92 o 
  10 -11  10        0.06       -1.94      2.19 o 
  11 -11  10       36.76       30.27      3.94 o 
  12 -11  10       21.70       23.18      3.84 o 
  -8 -10  10       10.46       15.99      3.79 o 
  -7 -10  10       43.82       49.08      4.91 o 
  -6 -10  10        1.48       -1.90      2.58 o 
  -5 -10  10       12.29       10.01      3.26 o 
  -4 -10  10       42.83       40.72      4.08 o 
  -3 -10  10      194.17      180.86      7.63 o 
  -2 -10  10       63.32       51.60      4.03 o 
  -1 -10  10       19.10       21.57      2.87 o 
   0 -10  10        2.31        4.42      2.09 o 
   1 -10  10       12.11       13.17      2.48 o 
   2 -10  10     4595.80     4320.20     95.77 o 
   3 -10  10        3.13        3.45      2.09 o 
   4 -10  10      720.18      639.51     16.72 o 
   5 -10  10       24.51       15.40      2.48 o 
   6 -10  10       45.14       31.68      2.96 o 
   7 -10  10       55.56       48.20      3.60 o 
   8 -10  10      284.93      281.58     21.65 o 
   9 -10  10      135.34      136.54      6.37 o 
  10 -10  10        3.81        4.47      2.67 o 
  11 -10  10       72.24       77.75      5.44 o 
  12 -10  10       50.02       40.96      4.32 o 
  -9  -9  10      106.01      123.23      7.53 o 
  -8  -9  10       90.97       77.31      5.88 o 
  -7  -9  10      271.65      294.56     11.27 o 
  -6  -9  10      136.71      136.59      7.09 o 
  -5  -9  10      139.32      131.59      6.61 o 
  -4  -9  10      526.90      467.30     14.24 o 
  -3  -9  10        2.64       -1.21      2.09 o 
  -2  -9  10      252.90      229.59      8.26 o 
  -1  -9  10       92.90      108.36      5.10 o 
   0  -9  10      159.86      177.31      6.56 o 
   1  -9  10        4.89        5.10      1.94 o 
   2  -9  10     1988.43     1929.12     44.12 o 
   3  -9  10       27.66       14.43      2.24 o 
   4  -9  10      582.14      555.98     14.48 o 
   5  -9  10      660.38      665.41     16.96 o 
   6  -9  10      206.53      196.89      6.85 o 
   7  -9  10      102.08       90.82      3.42 o 
   8  -9  10       43.79       37.42      2.39 o 
   9  -9  10      454.50      444.98      9.56 o 
  10  -9  10      157.98      143.68      6.66 o 
  11  -9  10       17.96       20.17      3.30 o 
  12  -9  10        0.73       -2.62      2.43 o 
 -10  -8  10       55.38       52.72      5.49 o 
  -9  -8  10       68.69       61.95      5.35 o 
  -8  -8  10       75.64       82.41      5.54 o 
  -7  -8  10       63.28       61.47      4.66 o 
  -6  -8  10      699.23      673.04     19.19 o 
  -5  -8  10       34.19       32.99      3.64 o 
  -4  -8  10      620.63      657.29     18.08 o 
  -3  -8  10       66.90       44.32      3.45 o 
  -2  -8  10      196.86      199.91      4.76 o 
  -1  -8  10       30.57       20.37      1.63 o 
   0  -8  10     2872.82     2931.11     48.49 o 
   1  -8  10      719.89      734.66     12.52 o 
   2  -8  10        6.61       10.88      1.85 o 
   3  -8  10     1697.82     1703.12     38.78 o 
   4  -8  10       17.90       18.17      2.04 o 
   5  -8  10      946.48      921.94     15.42 o 
   6  -8  10      725.74      695.24     17.54 o 
   7  -8  10     1725.69     1744.66     28.96 o 
   8  -8  10       40.64       41.41      2.50 o 
   9  -8  10      712.39      731.57     14.01 o 
  10  -8  10       72.20       74.18      3.45 o 
  11  -8  10       18.56       20.21      3.30 o 
  12  -8  10        1.68        0.78      3.11 o 
 -10  -7  10      379.87      402.92     14.33 o 
  -9  -7  10       88.19       68.95      5.39 o 
  -8  -7  10      104.32      106.12      6.17 o 
  -7  -7  10        0.62        0.34      2.04 o 
  -6  -7  10        0.01       -0.44      2.24 o 
  -5  -7  10      336.35      341.79     11.18 o 
  -4  -7  10      110.11       86.83      4.66 o 
  -3  -7  10     1430.71     1459.62     23.17 o 
  -2  -7  10       50.57       50.64      2.79 o 
  -1  -7  10      709.68      736.84     12.57 o 
   0  -7  10     1022.87     1038.58     29.42 o 
   1  -7  10      158.03      182.19      4.26 o 
   2  -7  10       56.34       38.46      1.94 o 
   3  -7  10      613.10      624.63      8.86 o 
   4  -7  10     1067.94      981.03     16.17 o 
   5  -7  10       59.50       62.00      3.28 o 
   6  -7  10       14.35       11.55      1.30 o 
   7  -7  10      932.96     1006.27     17.71 o 
   8  -7  10        4.54        4.92      1.56 o 
   9  -7  10      231.57      237.37      6.24 o 
  10  -7  10      280.14      317.30      7.69 o 
  11  -7  10      193.41      195.00      8.16 o 
  12  -7  10       14.69       22.01      3.60 o 
 -11  -6  10        2.65        5.88      3.21 o 
 -10  -6  10       38.05       32.51      4.28 o 
  -9  -6  10        0.26        1.17      2.72 o 
  -8  -6  10       36.07       45.38      3.94 o 
  -7  -6  10       11.83        6.90      2.62 o 
  -6  -6  10     2651.51     2519.21     58.21 o 
  -5  -6  10       51.80       30.13      3.11 o 
  -4  -6  10       63.44       58.23      2.46 o 
  -3  -6  10      109.43       88.38      2.92 o 
  -2  -6  10      943.10      906.34     12.35 o 
  -1  -6  10      298.16      298.38      5.16 o 
   0  -6  10      196.50      206.42      4.58 o 
   1  -6  10       69.25       78.04      2.44 o 
   2  -6  10      913.49      796.57     10.85 o 
   3  -6  10      382.64      386.52      5.95 o 
   4  -6  10      622.77      570.37      8.21 o 
   5  -6  10       71.78       70.41      2.10 o 
   6  -6  10        7.34        7.46      1.48 o 
   7  -6  10      682.40      713.01     13.17 o 
   8  -6  10      182.86      186.21      7.24 o 
   9  -6  10      196.86      214.93      5.84 o 
  10  -6  10        0.83       -1.99      2.04 o 
  11  -6  10      670.30      706.81     19.87 o 
  12  -6  10       49.98       48.59      4.91 o 
 -12  -5  10      147.01      158.80      8.65 o 
 -11  -5  10       33.17       40.91      4.57 o 
 -10  -5  10       12.76       10.79      3.26 o 
  -9  -5  10       56.20       55.15      4.47 o 
  -8  -5  10      571.22      503.31     15.26 o 
  -7  -5  10      992.22      894.27     23.47 o 
  -6  -5  10     1670.84     1571.78     37.61 o 
  -5  -5  10      463.78      400.88     11.81 o 
  -4  -5  10       81.58       78.62      4.03 o 
  -3  -5  10      765.55      758.97     13.24 o 
  -2  -5  10     3108.73     2956.06     36.91 o 
  -1  -5  10     4068.10     4304.63     53.12 o 
   0  -5  10       57.38       75.45      1.99 o 
   1  -5  10      829.51      808.17     10.94 o 
   2  -5  10       20.74       18.28      1.00 o 
   3  -5  10      146.11      127.25      2.61 o 
   4  -5  10       22.55       25.09      1.13 o 
   5  -5  10     2562.90     2577.97     33.02 o 
   6  -5  10      201.98      183.36      6.05 o 
   7  -5  10      526.31      532.72     10.40 o 
   8  -5  10       36.58       37.58      7.65 o 
   9  -5  10       15.65       15.40      2.77 o 
  10  -5  10       21.11       20.65      3.11 o 
  11  -5  10      222.26      232.17      9.28 o 
  12  -5  10       43.15       43.63      4.37 o 
 -12  -4  10      145.64      155.69      8.45 o 
 -11  -4  10       67.46       81.78      5.93 o 
 -10  -4  10        9.85        7.34      2.67 o 
  -9  -4  10       40.32       38.44      3.98 o 
  -8  -4  10      829.65      792.04     21.38 o 
  -7  -4  10       27.84       27.94      3.16 o 
  -6  -4  10       91.59       94.75      4.76 o 
  -5  -4  10      173.74      153.55      5.98 o 
  -4  -4  10       74.36       53.11      3.21 o 
  -3  -4  10      201.45      191.83      4.43 o 
  -2  -4  10     1159.85     1136.92     18.96 o 
  -1  -4  10      704.16      761.67     10.72 o 
   0  -4  10      762.89      745.09     10.19 o 
   1  -4  10       84.50       79.02      1.87 o 
   2  -4  10      620.59      586.14      8.21 o 
   3  -4  10       39.59       56.28      3.63 o 
   4  -4  10       42.97       49.70      1.47 o 
   5  -4  10      328.88      322.45      5.43 o 
   6  -4  10        0.07        0.72      1.34 o 
   7  -4  10        0.07        0.45      2.33 o 
   8  -4  10      401.92      444.06     19.34 o 
   9  -4  10       92.64       98.83      5.15 o 
  10  -4  10       47.92       44.56      3.84 o 
  11  -4  10        5.61        1.46      2.92 o 
 -12  -3  10        1.06       -2.92      2.87 o 
 -11  -3  10      223.29      233.04      9.86 o 
 -10  -3  10      151.44      129.98      6.71 o 
  -9  -3  10        0.11        0.24      2.28 o 
  -8  -3  10      346.18      329.50     10.93 o 
  -7  -3  10       24.02       29.25      3.06 o 
  -6  -3  10       29.62       27.60      2.82 o 
  -5  -3  10      374.22      318.81      9.57 o 
  -4  -3  10     1748.37     1626.69     37.37 o 
  -3  -3  10      635.30      607.63     10.92 o 
  -2  -3  10       66.18       64.78      1.87 o 
  -1  -3  10      823.34      794.65     11.10 o 
   0  -3  10     1610.32     1527.92     29.88 o 
   1  -3  10      302.03      285.10      5.98 o 
   2  -3  10      391.87      328.08      6.68 o 
   3  -3  10       99.12       92.50      2.10 o 
   4  -3  10       89.29       65.95      1.87 o 
   5  -3  10       17.33       14.26      2.75 o 
   6  -3  10        3.24        2.06      1.24 o 
   7  -3  10      371.76      377.50     18.80 o 
   8  -3  10       37.62       39.50      3.30 o 
   9  -3  10      918.71      935.24     23.76 o 
  10  -3  10        1.68       -0.97      2.28 o 
  11  -3  10      146.65      151.07      7.24 o 
 -13  -2  10        4.70        3.60      3.60 o 
 -12  -2  10        3.10        2.48      3.11 o 
 -11  -2  10        3.86        3.98      2.82 o 
 -10  -2  10      637.08      609.43     18.03 o 
  -9  -2  10        8.68        4.03      2.53 o 
  -8  -2  10      166.82      179.30      7.34 o 
  -7  -2  10        3.04        1.85      1.94 o 
  -6  -2  10      489.85      494.85     13.61 o 
  -5  -2  10      138.92      144.32      5.39 o 
  -4  -2  10      628.03      622.07     15.55 o 
  -3  -2  10      851.59      926.87     12.84 o 
  -2  -2  10       35.49       36.06      1.38 o 
  -1  -2  10      760.61      683.97      9.71 o 
   0  -2  10     1319.94     1275.32     16.97 o 
   1  -2  10      771.54      758.75     10.87 o 
   2  -2  10       10.40       15.11      1.61 o 
   3  -2  10     2807.07     2811.29     35.26 o 
   4  -2  10        0.62       -0.55      0.78 o 
   5  -2  10      384.90      372.69      6.15 o 
   6  -2  10        7.43        8.46      2.01 o 
   7  -2  10      275.74      270.75      8.45 o 
   8  -2  10       53.55       49.22      3.50 o 
   9  -2  10        5.91        4.37      2.53 o 
  10  -2  10        6.08        3.01      2.72 o 
  11  -2  10      108.40      117.64      6.75 o 
 -13  -1  10        8.55       12.54      3.64 o 
 -12  -1  10       15.57       12.59      3.50 o 
 -11  -1  10        0.67        4.47      2.77 o 
 -10  -1  10      263.31      277.26     10.35 o 
  -9  -1  10      145.00      139.07      6.51 o 
  -8  -1  10      108.82      107.44      5.30 o 
  -7  -1  10       16.61       14.53      2.38 o 
  -6  -1  10       10.86        9.62      2.09 o 
  -5  -1  10      257.39      251.90      7.82 o 
  -4  -1  10       60.03       48.87      2.10 o 
  -3  -1  10      444.41      427.14      6.67 o 
  -2  -1  10      406.15      404.72      6.34 o 
  -1  -1  10        0.16        2.13      0.61 o 
   0  -1  10      846.53      750.03     13.57 o 
   1  -1  10      202.73      206.11      5.38 o 
   2  -1  10      566.11      560.59      8.77 o 
   3  -1  10       52.87       57.57      1.75 o 
   4  -1  10      495.36      510.00      8.27 o 
   5  -1  10      418.71      411.57      6.69 o 
   6  -1  10      135.77      125.85      3.58 o 
   7  -1  10      161.39      156.71      6.07 o 
   8  -1  10       42.18       36.01      3.45 o 
   9  -1  10        0.98        0.34      2.38 o 
  10  -1  10       44.73       53.60      4.52 o 
 -13   0  10       40.76       40.09      4.91 o 
 -12   0  10        3.05       -1.75      2.62 o 
 -11   0  10       28.96       30.08      3.79 o 
 -10   0  10      339.13      329.79     11.47 o 
  -9   0  10      263.15      250.97      9.28 o 
  -8   0  10      832.70      759.04     20.21 o 
  -7   0  10       18.73       15.21      2.43 o 
  -6   0  10     1560.15     1560.27     36.49 o 
  -5   0  10      677.46      689.44     12.25 o 
  -4   0  10      188.25      187.60      4.46 o 
  -3   0  10      618.18      598.61      8.58 o 
  -2   0  10     1238.27     1244.53     16.77 o 
  -1   0  10       35.00       40.62      4.04 o 
   0   0  10     1004.91     1023.14     14.21 o 
   1   0  10        1.51        1.96      1.90 o 
   2   0  10        8.84       14.41      1.43 o 
   3   0  10      599.22      620.30      8.07 o 
   4   0  10       42.10       41.63      1.61 o 
   5   0  10      322.72      353.97     11.44 o 
   6   0  10       83.39       77.14      3.23 o 
   7   0  10      727.01      701.12     18.32 o 
   8   0  10       29.91       29.64      3.40 o 
   9   0  10        8.04        4.62      2.92 o 
  10   0  10       41.31       27.94      3.89 o 
 -13   1  10        3.68       -0.87      2.82 o 
 -12   1  10      104.24      114.82      6.85 o 
 -11   1  10       26.16       20.02      3.74 o 
 -10   1  10       50.67       53.69      4.42 o 
  -9   1  10       11.80        7.34      2.58 o 
  -8   1  10      914.83      911.04     23.47 o 
  -7   1  10      166.41      161.27      6.41 o 
  -6   1  10      782.82      778.97     19.73 o 
  -5   1  10       82.73      100.69      2.60 o 
  -4   1  10      930.14      881.72     12.80 o 
  -3   1  10      484.48      463.04      8.62 o 
  -2   1  10      366.00      341.90      4.99 o 
  -1   1  10     1976.45     1898.51     25.22 o 
   0   1  10      181.45      175.75      3.85 o 
   1   1  10      122.75      131.48      2.91 o 
   2   1  10      364.38      374.50      6.36 o 
   3   1  10      668.90      651.13      8.51 o 
   4   1  10        4.75       11.63      3.85 o 
   5   1  10      639.81      605.60     11.88 o 
   6   1  10        1.45        1.16      1.63 o 
   7   1  10       11.84       15.61      3.52 o 
   8   1  10       95.23      104.41      4.31 o 
   9   1  10       10.47       10.72      2.49 o 
 -13   2  10        0.03       -2.92      2.48 o 
 -12   2  10      234.60      246.60     10.40 o 
 -11   2  10       49.98       55.88      4.76 o 
 -10   2  10      331.35      333.29     11.56 o 
  -9   2  10      122.90      120.65      6.12 o 
  -8   2  10       43.28       53.26      3.94 o 
  -7   2  10       49.45       34.90      2.27 o 
  -6   2  10       72.78       79.20      2.45 o 
  -5   2  10      836.92      817.04     11.67 o 
  -4   2  10      380.93      413.91      8.59 o 
  -3   2  10        0.94        0.79      1.21 o 
  -2   2  10      584.86      554.05     10.06 o 
  -1   2  10     2507.00     2507.65     32.99 o 
   0   2  10      587.36      561.50      8.68 o 
   1   2  10      697.50      684.87     10.38 o 
   2   2  10      409.97      404.73      8.34 o 
   3   2  10      162.84      174.40      3.80 o 
   4   2  10       31.44       36.21      2.34 o 
   5   2  10       73.78       69.37      3.16 o 
   6   2  10       40.03       41.42      2.85 o 
   7   2  10        1.05       -0.02      1.71 o 
   8   2  10        3.71        5.91      2.31 o 
 -13   3  10        0.28        0.63      2.96 o 
 -12   3  10       10.57       12.54      3.55 o 
 -11   3  10       37.61       42.03      4.28 o 
 -10   3  10      327.24      333.82     11.66 o 
  -9   3  10      204.71      202.43      8.21 o 
  -8   3  10      526.38      495.03     10.27 o 
  -7   3  10      356.09      387.87      6.65 o 
  -6   3  10      197.56      204.94      4.20 o 
  -5   3  10       21.29       22.96      1.87 o 
  -4   3  10     1215.12     1132.74     15.52 o 
  -3   3  10      141.65      144.09      3.17 o 
  -2   3  10       57.82       42.51      1.98 o 
  -1   3  10      231.67      195.05      5.77 o 
   0   3  10        0.13       -1.27      1.02 o 
   1   3  10     1560.58     1584.14     26.64 o 
   2   3  10      638.45      647.20     12.39 o 
   3   3  10      254.40      274.65      6.67 o 
   4   3  10        4.77        9.04      2.70 o 
   5   3  10      198.40      203.54      5.82 o 
   6   3  10       19.40       17.28      2.51 o 
   7   3  10        0.77        1.19      2.03 o 
   8   3  10      170.25      161.57      7.58 o 
 -13   4  10        1.69        1.21      3.01 o 
 -12   4  10        2.71        3.06      2.87 o 
 -11   4  10        7.63        7.58      3.11 o 
 -10   4  10      702.66      712.10     20.26 o 
  -9   4  10       26.66       25.61      2.44 o 
  -8   4  10       89.62       96.39      3.69 o 
  -7   4  10       29.03       25.71      1.74 o 
  -6   4  10      150.18      161.62      4.98 o 
  -5   4  10       74.29       74.94      2.97 o 
  -4   4  10      980.02      956.58     16.46 o 
  -3   4  10      183.67      151.59      4.03 o 
  -2   4  10       91.44       89.34      2.96 o 
  -1   4  10       76.50       72.11      3.60 o 
   0   4  10       52.00       47.19      2.51 o 
   1   4  10       29.46       30.45      2.32 o 
   2   4  10       35.70       31.34      2.53 o 
   3   4  10       91.45       84.73      3.51 o 
   4   4  10       88.68      106.10      4.14 o 
   5   4  10        7.43        2.21      1.94 o 
   6   4  10       18.16       22.61      2.88 o 
   7   4  10        6.58        6.22      3.11 o 
 -12   5  10       45.79       54.86      5.05 o 
 -11   5  10        6.77        7.19      3.06 o 
 -10   5  10       23.15       30.99      4.49 o 
  -9   5  10      145.45      148.33      6.44 o 
  -8   5  10       15.04       17.13      2.11 o 
  -7   5  10       65.45       67.30      4.32 o 
  -6   5  10       13.49       14.27      1.92 o 
  -5   5  10        5.98        6.84      1.57 o 
  -4   5  10      169.60      150.39      5.93 o 
  -3   5  10       75.09       86.74      4.23 o 
  -2   5  10      149.21      139.12      5.54 o 
  -1   5  10       60.28       58.46      3.64 o 
   0   5  10      491.02      465.89     12.93 o 
   1   5  10      188.14      202.87     11.15 o 
   2   5  10        4.48        1.42      1.70 o 
   3   5  10       20.88       17.69      2.32 o 
   4   5  10       77.61       86.36      3.88 o 
   5   5  10        0.04       -1.46      1.94 o 
   6   5  10       29.98       30.90      4.32 o 
 -12   6  10       14.17       11.61      3.50 o 
 -11   6  10        0.62        0.87      1.89 o 
 -10   6  10      418.00      435.83     14.77 o 
  -9   6  10       90.41       86.06      3.94 o 
  -8   6  10       93.15       89.12      5.39 o 
  -7   6  10      356.36      379.55     12.05 o 
  -6   6  10      321.78      324.44     12.42 o 
  -5   6  10       12.70       13.60      1.93 o 
  -4   6  10       25.39       20.41      2.77 o 
  -3   6  10       37.97       34.40      3.11 o 
  -2   6  10     1370.72     1269.50     30.52 o 
  -1   6  10      307.72      313.22      9.86 o 
   0   6  10      396.47      397.87     11.81 o 
   1   6  10       35.40       41.79      3.55 o 
   2   6  10      111.20      119.63      5.93 o 
   3   6  10        0.05       -0.58      2.01 o 
   4   6  10        0.30       -1.51      2.03 o 
   5   6  10      159.49      185.81      8.26 o 
 -11   7  10       14.61       16.73      2.59 o 
 -10   7  10        1.64       -0.75      1.80 o 
  -9   7  10        8.92       10.50      3.06 o 
  -7   7  10      160.71      141.40      6.66 o 
  -6   7  10       29.57       24.73      3.21 o 
  -5   7  10      230.10      219.29      5.77 o 
  -4   7  10      143.93      140.67      6.27 o 
  -3   7  10        4.78        6.12      2.33 o 
  -2   7  10        0.41       -2.09      2.04 o 
  -1   7  10      356.97      368.47     11.47 o 
   0   7  10        0.44       -2.43      2.19 o 
   1   7  10      399.64      379.50     12.00 o 
   2   7  10        5.82        4.37      2.82 o 
   3   7  10      144.23      153.55      7.34 o 
 -11   8  10       30.04       33.11      3.07 o 
 -10   8  10       36.74       36.37      3.04 o 
  -9   8  10        0.30        2.62      2.62 o 
  -8   8  10        0.37        2.38      2.48 o 
  -7   8  10        9.87        8.80      2.82 o 
  -6   8  10        6.55        5.30      2.48 o 
  -5   8  10      230.41      244.17      9.14 o 
  -4   8  10        2.10        3.45      2.24 o 
  -3   8  10      237.92      229.20      8.60 o 
  -2   8  10      164.18      144.32      6.61 o 
  -1   8  10        9.19       11.47      2.87 o 
   0   8  10       50.56       44.51      4.03 o 
   1   8  10        9.91        6.03      3.06 o 
   2   8  10        8.37       10.35      3.60 o 
  -9   9  10       11.04       14.72      3.55 o 
  -8   9  10       29.57       32.90      4.18 o 
  -7   9  10        6.86        6.32      2.67 o 
  -6   9  10       99.80       89.31      5.49 o 
  -5   9  10        1.02       -1.41      2.58 o 
  -3   9  10       12.62        9.48      2.92 o 
  -2   9  10       46.00       48.15      4.23 o 
  -1   9  10        0.93        0.58      2.67 o 
   0   9  10      212.98      227.16      9.23 o 
  -7  10  10       22.05       19.83      3.60 o 
  -6  10  10        2.03       -1.85      2.33 o 
  -5  10  10       75.21       64.67      5.05 o 
  -3  10  10       63.06       60.88      4.86 o 
   0 -16  11       54.06       42.37      4.96 o 
   1 -16  11        3.11        0.83      3.16 o 
   2 -16  11        2.93        5.35      3.01 o 
   3 -16  11       22.40       27.21      3.79 o 
   4 -16  11       34.98       37.51      4.13 o 
   5 -16  11        3.82        1.41      2.72 o 
   6 -16  11      151.35      157.34      7.82 o 
   7 -16  11        3.67        1.17      2.77 o 
  -2 -15  11       51.47       68.66      5.98 o 
  -1 -15  11        8.05        9.86      3.35 o 
   0 -15  11       38.09       37.12      4.66 o 
   1 -15  11        4.63        7.19      3.35 o 
   2 -15  11        5.63        9.38      3.11 o 
   3 -15  11      211.97      203.94      8.84 o 
   4 -15  11      242.47      258.80     10.11 o 
   5 -15  11      167.51      154.42      7.39 o 
   6 -15  11      197.45      192.47      8.31 o 
   7 -15  11        0.14       -1.51      2.33 o 
   9 -15  11       63.57       57.58      5.00 o 
  -4 -14  11        6.25        3.50      3.79 o 
  -3 -14  11        0.06       -0.63      2.82 o 
  -2 -14  11       66.38       78.86      6.03 o 
  -1 -14  11       74.37       79.01      5.78 o 
   0 -14  11       39.15       35.62      4.18 o 
   1 -14  11        0.01       -2.92      1.94 o 
   2 -14  11      363.75      393.49     13.02 o 
   3 -14  11        0.94       -0.92      2.33 o 
   4 -14  11      272.02      303.11     10.74 o 
   5 -14  11       22.96       16.67      3.26 o 
   6 -14  11       25.49       20.70      3.16 o 
   7 -14  11       44.39       43.34      3.94 o 
   8 -14  11        0.00        2.96      2.53 o 
   9 -14  11        1.17        3.11      2.67 o 
  10 -14  11       53.14       57.58      4.91 o 
  -5 -13  11       17.06       23.28      4.28 o 
  -4 -13  11        0.86       -3.89      2.77 o 
  -3 -13  11        1.33        1.46      3.01 o 
  -2 -13  11       14.53       15.35      3.74 o 
  -1 -13  11      139.52      151.07      7.53 o 
   0 -13  11        0.01       -1.31      2.33 o 
   1 -13  11      863.92      856.57     23.13 o 
   2 -13  11      110.02      115.16      6.12 o 
   3 -13  11      321.37      348.55     11.56 o 
   4 -13  11       41.07       32.90      3.55 o 
   5 -13  11       33.18       29.84      3.30 o 
   6 -13  11      277.64      269.78      9.57 o 
   7 -13  11        0.18       -2.09      2.19 o 
   8 -13  11      344.10      330.27     11.18 o 
   9 -13  11       22.73       24.39      3.55 o 
  10 -13  11       38.59       49.76      4.42 o 
  -6 -12  11        2.16       -0.15      3.35 o 
  -5 -12  11       56.90       62.97      5.25 o 
  -4 -12  11       70.36       88.97      6.12 o 
  -3 -12  11       71.83       78.52      5.49 o 
  -2 -12  11      396.95      417.74     13.75 o 
  -1 -12  11        0.42       -0.24      2.43 o 
   0 -12  11       55.39       51.46      4.23 o 
   1 -12  11        2.14        0.44      2.19 o 
   2 -12  11      937.93      919.78     23.81 o 
   3 -12  11       65.39       55.35      4.03 o 
   4 -12  11        2.96        1.12      2.04 o 
   5 -12  11        5.15        5.35      2.33 o 
   6 -12  11      299.72      300.20      9.91 o 
   7 -12  11        7.28        7.14      2.28 o 
   8 -12  11        4.02        4.81      2.43 o 
   9 -12  11      146.19      149.27      6.95 o 
  10 -12  11       25.62       30.47      3.89 o 
  11 -12  11        5.04        2.28      3.06 o 
  -7 -11  11       27.95       33.82      4.42 o 
  -6 -11  11       67.71       78.67      5.69 o 
  -5 -11  11       31.10       29.35      4.03 o 
  -4 -11  11       13.23       19.05      3.50 o 
  -3 -11  11       68.97       80.22      5.35 o 
  -2 -11  11        1.84        2.62      2.33 o 
  -1 -11  11      285.43      295.29     10.30 o 
   0 -11  11      353.45      386.64     12.05 o 
   1 -11  11      357.12      335.43     10.69 o 
   2 -11  11       94.46       95.68      4.96 o 
   3 -11  11     1634.10     1618.77     38.19 o 
   5 -11  11       45.39       39.99      3.16 o 
   6 -11  11       55.35       53.01      3.64 o 
   7 -11  11        8.55        4.08      2.14 o 
   8 -11  11       60.63       65.21      4.37 o 
   9 -11  11      307.65      305.20     10.40 o 
  10 -11  11       23.32       27.70      3.69 o 
  11 -11  11       19.56       20.17      3.84 o 
  -8 -10  11       26.59       22.98      4.08 o 
  -7 -10  11       11.65       15.06      3.74 o 
  -6 -10  11       58.88       66.33      5.25 o 
  -5 -10  11       35.53       24.64      3.40 o 
  -4 -10  11       64.53       38.00      4.03 o 
  -3 -10  11      126.35      142.42      6.75 o 
  -2 -10  11        6.01       14.19      2.92 o 
  -1 -10  11        0.03       -0.15      1.90 o 
   0 -10  11       63.76       68.95      4.32 o 
   1 -10  11     2095.97     2128.25     49.03 o 
   2 -10  11        5.60        9.18      2.33 o 
   3 -10  11       32.03       45.53      3.35 o 
   4 -10  11      342.16      380.37     10.98 o 
   5 -10  11        2.00       -0.68      1.70 o 
   6 -10  11       35.79       30.81      2.87 o 
   7 -10  11       95.89       87.66      4.62 o 
   8 -10  11       97.55       99.44      3.91 o 
   9 -10  11       13.75       13.41      2.92 o 
  10 -10  11      833.32      864.54     23.18 o 
  11 -10  11       56.75       50.83      4.57 o 
  -9  -9  11      212.99      221.38     10.20 o 
  -8  -9  11        3.44        3.98      2.82 o 
  -7  -9  11      102.93      115.26      6.66 o 
  -6  -9  11      211.50      210.55      8.94 o 
  -5  -9  11      531.51      504.67     15.40 o 
  -4  -9  11       80.08       69.58      4.62 o 
  -3  -9  11      183.81      201.56      7.87 o 
  -2  -9  11       33.07       30.08      3.16 o 
  -1  -9  11        1.86        6.38      1.46 o 
   0  -9  11      329.34      331.96      6.86 o 
   1  -9  11     1020.27     1021.24     24.83 o 
   2  -9  11      118.14       96.84      4.42 o 
   3  -9  11       41.58       51.51      3.21 o 
   4  -9  11     4454.57     4205.23     92.66 o 
   5  -9  11       25.19       31.34      2.72 o 
   6  -9  11      694.67      678.38     17.40 o 
   7  -9  11       56.14       57.16      2.76 o 
   8  -9  11      515.59      560.83     11.24 o 
   9  -9  11        1.61       -0.46      1.66 o 
  10  -9  11       40.49       44.80      3.94 o 
  11  -9  11       13.71       12.54      3.11 o 
  12  -9  11       32.51       26.97      3.84 o 
 -10  -8  11        5.89       13.99      4.18 o 
  -9  -8  11        0.56       -2.43      2.92 o 
  -8  -8  11      102.73       98.79      6.27 o 
  -7  -8  11        1.99       -1.85      2.28 o 
  -6  -8  11        1.49       -1.65      2.09 o 
  -5  -8  11        8.65       -1.94      1.99 o 
  -4  -8  11      231.76      248.45      8.94 o 
  -3  -8  11       85.69       99.03      5.05 o 
  -2  -8  11      305.91      294.95      9.26 o 
  -1  -8  11       20.96       15.64      1.64 o 
   0  -8  11      132.41      142.52      3.90 o 
   1  -8  11      236.15      228.71      6.95 o 
   2  -8  11      544.67      558.99     10.07 o 
   3  -8  11      307.85      282.12      8.16 o 
   4  -8  11      259.14      227.41      7.00 o 
   5  -8  11      132.14      142.90      3.81 o 
   6  -8  11       23.90       23.50      2.00 o 
   7  -8  11      361.40      339.08      7.48 o 
   8  -8  11       27.54       30.26      2.39 o 
   9  -8  11      122.36      127.80      5.93 o 
  10  -8  11       41.48       51.01      3.06 o 
  11  -8  11       32.41       38.05      4.08 o 
  12  -8  11       43.52       49.85      4.91 o 
 -10  -7  11      140.10      164.82      8.55 o 
  -9  -7  11       33.88       24.73      3.89 o 
  -8  -7  11       48.16       40.38      3.94 o 
  -7  -7  11      134.23      141.16      6.80 o 
  -6  -7  11      945.42      974.30     25.36 o 
  -5  -7  11      125.52      129.20      6.12 o 
  -4  -7  11       65.55       52.92      3.84 o 
  -3  -7  11      994.69     1061.79     17.55 o 
  -2  -7  11      244.63      252.19      5.61 o 
  -1  -7  11     1872.40     1908.37     24.56 o 
   0  -7  11        5.29       10.23      1.42 o 
   1  -7  11       52.31       50.62      2.94 o 
   2  -7  11     1175.77     1227.40     19.65 o 
   3  -7  11       17.65       14.91      1.18 o 
   4  -7  11       12.99       15.78      2.24 o 
   5  -7  11        4.24        2.77      1.12 o 
   6  -7  11     1811.07     1761.69     23.34 o 
   7  -7  11        1.04        0.36      1.41 o 
   8  -7  11      671.85      682.88     13.10 o 
   9  -7  11       11.67       10.73      2.24 o 
  10  -7  11       38.70       43.45      2.93 o 
  11  -7  11        8.19        7.43      3.11 o 
  12  -7  11      118.51      120.12      6.85 o 
 -11  -6  11      213.03      225.41     10.30 o 
 -10  -6  11       42.01       48.83      4.91 o 
  -9  -6  11        0.80       -0.87      2.38 o 
  -8  -6  11        1.38       -0.19      2.24 o 
  -7  -6  11      826.23      731.59     20.07 o 
  -6  -6  11      726.65      669.83     18.37 o 
  -5  -6  11      291.35      266.77      9.09 o 
  -4  -6  11      474.45      486.84     13.65 o 
  -3  -6  11      522.67      474.96      8.96 o 
  -2  -6  11      379.69      401.30      6.39 o 
  -1  -6  11      241.79      259.42      4.62 o 
   0  -6  11       53.47       61.00      2.29 o 
   1  -6  11       66.72       97.19      2.38 o 
   2  -6  11     1664.19     1637.00     20.88 o 
   3  -6  11        3.70        4.17      0.93 o 
   4  -6  11      235.60      196.23      4.49 o 
   5  -6  11       82.12       89.41      2.43 o 
   6  -6  11      377.82      414.10      6.82 o 
   7  -6  11      684.08      674.45     14.97 o 
   8  -6  11       15.35       20.17      2.10 o 
   9  -6  11      340.84      354.84      8.22 o 
  10  -6  11      114.18      119.97      5.98 o 
  11  -6  11      224.95      238.00      9.28 o 
 -11  -5  11      119.00      120.60      7.24 o 
 -10  -5  11       25.55       22.06      3.60 o 
  -9  -5  11      219.95      201.80      8.70 o 
  -8  -5  11      141.97      138.44      6.80 o 
  -7  -5  11      170.52      146.70      6.71 o 
  -6  -5  11      226.87      214.82      7.97 o 
  -5  -5  11      413.45      357.00     10.88 o 
  -4  -5  11     1092.48     1018.42     24.83 o 
  -3  -5  11      281.77      275.66      5.94 o 
  -2  -5  11      839.26      809.83     16.23 o 
  -1  -5  11      129.63      132.38      2.94 o 
   0  -5  11     1791.99     1809.25     22.93 o 
   1  -5  11      166.43      187.31      3.50 o 
   2  -5  11      356.70      339.73      5.36 o 
   3  -5  11      184.01      190.65      3.50 o 
   4  -5  11        0.33        0.27      0.77 o 
   5  -5  11      252.51      265.75      4.17 o 
   6  -5  11      151.55      171.49      3.69 o 
   7  -5  11       13.18       13.66      1.87 o 
   8  -5  11       66.29       65.59      3.08 o 
   9  -5  11      188.15      197.52      7.53 o 
  10  -5  11      123.64      121.33      6.03 o 
  11  -5  11        1.17        3.55      2.87 o 
 -12  -4  11      277.01      323.86     12.83 o 
 -11  -4  11        5.57        8.26      3.26 o 
 -10  -4  11      311.06      292.96     11.03 o 
  -9  -4  11       47.51       46.02      4.23 o 
  -8  -4  11        8.79        4.81      2.43 o 
  -7  -4  11      154.91      145.92      6.41 o 
  -6  -4  11     1396.93     1297.14     31.39 o 
  -5  -4  11       12.31        6.46      1.94 o 
  -4  -4  11      137.24      117.15      4.76 o 
  -3  -4  11     1965.48     1927.78     31.23 o 
  -2  -4  11      694.47      686.38     17.81 o 
  -1  -4  11       74.99       69.81      2.03 o 
   0  -4  11        0.32       -0.54      0.65 o 
   1  -4  11      172.80      184.28      3.34 o 
   2  -4  11      261.24      262.94      4.34 o 
   3  -4  11        7.08       19.31      0.97 o 
   4  -4  11     1273.42     1222.80     14.17 o 
   5  -4  11       81.20       70.80      2.16 o 
   6  -4  11     1305.06     1303.94     22.13 o 
   7  -4  11        1.20        2.06      1.42 o 
   8  -4  11        0.12       -0.16      1.54 o 
   9  -4  11       62.49       52.53      3.84 o 
  10  -4  11      633.33      632.90     17.78 o 
  11  -4  11        1.37       -1.99      2.58 o 
 -12  -3  11        0.72       -3.45      2.77 o 
 -11  -3  11       59.50       61.27      5.00 o 
 -10  -3  11       52.20       53.98      4.66 o 
  -8  -3  11      114.82       99.03      5.44 o 
  -7  -3  11       57.89       47.86      3.69 o 
  -6  -3  11       71.04       74.00      4.13 o 
  -5  -3  11       29.86       23.96      2.38 o 
  -4  -3  11       34.47       37.08      2.58 o 
  -3  -3  11       18.14       11.63      1.28 o 
  -2  -3  11      248.97      244.41      4.40 o 
  -1  -3  11       65.78       48.64      1.95 o 
   0  -3  11      929.42      857.90     13.35 o 
   1  -3  11       34.52       28.33      1.59 o 
   2  -3  11     1011.12      937.39     13.10 o 
   3  -3  11      293.25      286.97      4.23 o 
   4  -3  11     1667.42     1618.08     21.15 o 
   5  -3  11       12.24        9.48      1.49 o 
   6  -3  11      361.21      339.50      5.89 o 
   7  -3  11      101.57      106.41      3.64 o 
   8  -3  11      404.12      406.27     11.76 o 
   9  -3  11      102.48       94.22      5.10 o 
  10  -3  11        6.51        1.31      2.72 o 
 -12  -2  11        0.40       -3.26      2.53 o 
 -11  -2  11      122.38      118.47      6.85 o 
 -10  -2  11      233.34      228.33      9.33 o 
  -9  -2  11      190.85      158.02      7.05 o 
  -8  -2  11      563.53      564.87     16.18 o 
  -7  -2  11      503.99      456.51     13.31 o 
  -6  -2  11       62.48       49.42      3.30 o 
  -5  -2  11      211.41      191.11      6.51 o 
  -4  -2  11      742.99      680.42     16.86 o 
  -3  -2  11       88.21       83.12      2.28 o 
  -2  -2  11      565.25      571.88      8.69 o 
  -1  -2  11       10.21        7.35      0.90 o 
   0  -2  11      585.95      674.34     70.17 o 
   1  -2  11      124.92      141.15      2.96 o 
   2  -2  11     2165.08     2184.65     28.52 o 
   3  -2  11       83.87       70.17      3.02 o 
   4  -2  11      141.88      142.20      4.55 o 
   5  -2  11      813.03      759.89     12.12 o 
   6  -2  11       15.03       14.40      1.41 o 
   7  -2  11       51.31       38.78      3.11 o 
   8  -2  11       82.38       86.69      4.71 o 
   9  -2  11      274.48      285.52      9.82 o 
  10  -2  11       14.09       12.49      3.30 o 
 -12  -1  11       35.91       40.09      4.66 o 
 -11  -1  11       20.63       21.72      3.69 o 
 -10  -1  11       79.42       83.09      5.44 o 
  -9  -1  11       15.41       11.47      2.87 o 
  -8  -1  11      460.03      420.51     12.78 o 
  -7  -1  11       76.98       74.30      4.37 o 
  -6  -1  11       15.82       12.54      2.14 o 
  -5  -1  11       60.96       70.99      3.60 o 
  -4  -1  11       32.05       32.36      1.87 o 
  -3  -1  11      113.28       95.44      2.45 o 
  -2  -1  11       10.08       13.67      1.05 o 
  -1  -1  11        1.99       11.30      0.96 o 
   0  -1  11      141.99      184.27     12.96 o 
   1  -1  11       20.19       12.54      1.86 o 
   2  -1  11     1147.00     1091.27     15.45 o 
   3  -1  11       19.11       22.71      1.68 o 
   4  -1  11      385.63      399.83      9.46 o 
   5  -1  11       23.34       23.77      1.51 o 
   6  -1  11       96.64       83.75      3.04 o 
   7  -1  11        3.49        1.85      1.99 o 
   8  -1  11      162.69      158.07      6.56 o 
   9  -1  11        4.41        2.96      2.53 o 
  10  -1  11       14.38       11.76      3.35 o 
 -12   0  11       25.23       23.86      4.32 o 
 -11   0  11      665.67      654.62     19.39 o 
 -10   0  11       10.54        5.49      2.62 o 
  -9   0  11       70.91       71.33      4.76 o 
  -8   0  11        7.39        7.68      2.67 o 
  -7   0  11     2524.55     2502.16     57.29 o 
  -6   0  11       65.36       47.38      3.45 o 
  -5   0  11      454.91      425.81      8.45 o 
  -4   0  11      675.48      654.30     11.74 o 
  -3   0  11        2.40       -0.58      0.74 o 
  -2   0  11        4.05        0.68      0.59 o 
  -1   0  11      294.53      288.34      4.60 o 
   0   0  11       38.93       49.77      1.61 o 
   1   0  11      574.18      574.54     12.05 o 
   2   0  11     1250.29     1257.96     17.53 o 
   3   0  11       72.17       71.84      2.01 o 
   4   0  11      828.12      811.20     10.36 o 
   5   0  11       26.44       24.72      1.62 o 
   6   0  11      642.86      669.20     17.20 o 
   7   0  11      126.36      106.82      4.10 o 
   8   0  11        7.81       10.30      2.92 o 
   9   0  11      214.66      212.39      8.45 o 
 -12   1  11        6.63        3.74      2.72 o 
 -11   1  11       27.51       41.45      4.37 o 
 -10   1  11      168.66      174.93      7.92 o 
  -9   1  11      213.32      230.47      8.89 o 
  -8   1  11      352.92      342.91     11.08 o 
  -7   1  11       70.84       70.46      4.23 o 
  -6   1  11     2532.81     2518.44     57.19 o 
  -5   1  11       28.39       24.64      1.52 o 
  -4   1  11     1737.65     1801.66     23.57 o 
  -3   1  11      500.42      468.34      7.61 o 
  -2   1  11     1087.25     1072.00     12.97 o 
  -1   1  11      958.77      968.04     13.76 o 
   0   1  11     1774.13     1752.20     26.79 o 
   1   1  11      517.42      479.69      7.69 o 
   2   1  11      900.65      878.38     10.98 o 
   3   1  11        2.26        0.04      1.26 o 
   4   1  11      227.86      266.78      5.10 o 
   5   1  11        7.94       10.72      1.87 o 
   6   1  11       14.43       15.08      2.19 o 
   7   1  11      354.95      354.08      8.54 o 
   8   1  11        4.05        0.10      2.01 o 
 -12   2  11       32.76       35.28      4.37 o 
 -11   2  11        0.47       -3.28      2.19 o 
 -10   2  11      308.92      345.87     12.05 o 
  -9   2  11      195.31      203.79      8.26 o 
  -8   2  11      180.75      170.02      7.09 o 
  -7   2  11       68.95       74.81      3.14 o 
  -6   2  11      111.45      101.16      3.33 o 
  -5   2  11     1015.04      919.67     13.04 o 
  -4   2  11       68.21       74.91      3.21 o 
  -3   2  11      457.19      427.56      6.88 o 
  -2   2  11      695.41      684.13     10.05 o 
  -1   2  11       75.09       82.81      2.43 o 
   0   2  11       15.82       14.72      1.34 o 
   1   2  11      477.23      465.11      7.70 o 
   2   2  11       47.99       50.44      2.82 o 
   3   2  11      116.70      108.38      3.00 o 
   4   2  11      199.95      217.65      5.75 o 
   5   2  11       23.85       20.38      2.20 o 
   6   2  11       43.99       30.95      2.75 o 
   7   2  11      355.05      382.75     12.10 o 
   8   2  11       11.60       10.65      2.63 o 
 -12   3  11       21.12       21.53      3.89 o 
 -11   3  11       53.69       55.69      4.81 o 
 -10   3  11       12.05       17.54      3.40 o 
  -9   3  11      609.14      663.71     18.85 o 
  -8   3  11       72.24       74.33      3.38 o 
  -7   3  11       94.85       82.79      2.67 o 
  -6   3  11       43.65       34.74      1.77 o 
  -5   3  11        0.09        1.17      1.27 o 
  -4   3  11      159.32      139.95      4.04 o 
  -3   3  11        0.01        0.48      1.25 o 
  -2   3  11      331.26      347.97      7.17 o 
  -1   3  11       90.86      106.99      2.89 o 
   0   3  11       44.34       45.27      1.99 o 
   1   3  11       10.44        9.43      3.30 o 
   2   3  11       40.32       27.46      2.13 o 
   3   3  11       70.17       53.67      2.80 o 
   4   3  11      815.23      850.72     16.15 o 
   5   3  11       48.89       58.61      3.27 o 
   6   3  11       15.96       18.42      2.89 o 
   7   3  11        0.11        0.12      2.03 o 
 -12   4  11       13.38       16.28      3.79 o 
 -11   4  11       91.03       84.89      5.83 o 
 -10   4  11       90.20       78.33      5.39 o 
  -9   4  11      468.49      510.30     15.23 o 
  -8   4  11      128.06      133.78      4.52 o 
  -7   4  11       24.54       21.80      1.68 o 
  -6   4  11      160.62      160.54      4.65 o 
  -5   4  11       42.71       51.75      3.47 o 
  -4   4  11      132.68      134.55      4.06 o 
  -3   4  11        8.93        6.46      1.90 o 
  -2   4  11     1986.98     1923.22     50.36 o 
  -1   4  11       33.57       37.61      2.77 o 
   0   4  11      223.32      230.08      5.81 o 
   1   4  11      339.59      335.08      7.72 o 
   2   4  11       27.81       31.08      2.38 o 
   3   4  11       43.57       34.65      2.70 o 
   4   4  11       52.08       43.51      4.40 o 
   5   4  11       62.13       68.88      3.65 o 
   6   4  11        1.46       -2.03      4.98 o 
 -12   5  11        5.87        4.71      2.96 o 
 -11   5  11      180.06      197.62      9.04 o 
 -10   5  11      181.91      168.50      5.62 o 
  -9   5  11        2.33        2.82      1.69 o 
  -8   5  11       97.49       95.80      3.93 o 
  -7   5  11      396.25      406.42     12.68 o 
  -6   5  11      132.07      137.00      4.33 o 
  -5   5  11      366.54      350.38     12.95 o 
  -4   5  11      349.06      357.99     12.71 o 
  -3   5  11      301.89      293.35      9.18 o 
  -2   5  11       97.95      119.10      5.10 o 
  -1   5  11        1.22        2.28      1.99 o 
   0   5  11        8.80        8.99      2.33 o 
   1   5  11      187.84      201.70      7.24 o 
   2   5  11      127.11      128.77      4.54 o 
   3   5  11       51.37       53.72      3.29 o 
   4   5  11       34.83       34.75      3.77 o 
   5   5  11       20.39       23.94      2.88 o 
 -11   6  11      226.70      233.69      7.08 o 
 -10   6  11        0.20        2.94      1.82 o 
  -9   6  11       13.14       13.46      3.47 o 
  -8   6  11       92.75      111.66      6.17 o 
  -7   6  11        0.15       -1.80      1.99 o 
  -6   6  11       47.56       49.81      4.03 o 
  -5   6  11       10.33       12.60      2.00 o 
  -4   6  11      159.37      172.11      6.80 o 
  -3   6  11       10.93       12.83      2.48 o 
  -2   6  11        6.17        6.07      2.38 o 
  -1   6  11      162.19      162.88      6.51 o 
   0   6  11      289.03      299.18      9.67 o 
   1   6  11       87.75       78.62      4.71 o 
   2   6  11      235.54      249.42      8.94 o 
   3   6  11        7.94        7.05      2.96 o 
   4   6  11       28.41       24.49      4.03 o 
 -10   7  11      172.21      169.50      5.86 o 
  -9   7  11        9.36       10.57      2.21 o 
  -8   7  11       46.33       58.60      4.57 o 
  -7   7  11        7.93        7.73      2.62 o 
  -6   7  11      130.20      122.35      6.22 o 
  -5   7  11       52.50       53.89      3.28 o 
  -4   7  11      240.23      239.65      8.75 o 
  -3   7  11       37.63       29.64      3.26 o 
  -2   7  11      133.33      126.73      5.98 o 
  -1   7  11      146.40      137.66      6.12 o 
   0   7  11       34.34       28.04      3.40 o 
   1   7  11      122.15      139.94      6.75 o 
   2   7  11        2.22        0.10      2.96 o 
  -9   8  11      111.76      110.25      6.51 o 
  -8   8  11        0.07        0.73      2.48 o 
  -7   8  11        0.60        1.99      2.72 o 
  -6   8  11        3.24        0.83      2.33 o 
  -5   8  11        4.57        2.82      2.48 o 
  -4   8  11        6.58        4.52      2.67 o 
  -3   8  11       23.57       19.63      3.26 o 
  -2   8  11        1.68        5.83      2.58 o 
  -1   8  11       12.21       12.39      2.96 o 
   0   8  11        0.59       -0.34      2.48 o 
   1   8  11        0.01       -1.70      2.67 o 
  -7   9  11        0.43       -2.24      2.72 o 
  -6   9  11       20.97       20.60      3.35 o 
  -5   9  11       86.35       90.43      5.69 o 
  -4   9  11      100.81       83.92      5.54 o 
  -3   9  11      145.57      149.13      7.19 o 
  -2   9  11       25.56       25.85      3.84 o 
   2 -16  12       71.74      102.19      6.66 o 
   3 -16  12       44.30       49.61      4.91 o 
   4 -16  12       66.84       67.83      5.35 o 
   5 -16  12      355.82      359.09     12.68 o 
   6 -16  12        0.26       -4.03      2.72 o 
   0 -15  12        9.33        8.89      3.60 o 
   1 -15  12       44.49       53.79      4.96 o 
   2 -15  12        6.40        5.30      3.06 o 
   3 -15  12       53.35       39.41      4.28 o 
   4 -15  12       28.06       21.72      3.89 o 
   5 -15  12        4.55        5.88      2.82 o 
   6 -15  12       77.25       79.74      5.35 o 
   7 -15  12        3.09        1.31      2.53 o 
   8 -15  12       16.20       16.86      3.45 o 
  -3 -14  12      124.44      125.56      7.43 o 
  -2 -14  12       89.04       73.28      5.59 o 
  -1 -14  12       19.82       23.91      3.94 o 
   0 -14  12        3.61        7.05      2.77 o 
   1 -14  12        8.92        2.96      2.77 o 
   2 -14  12      206.36      230.18      9.18 o 
   3 -14  12       32.78       48.40      4.37 o 
   4 -14  12      804.68      789.51     21.57 o 
   5 -14  12        1.29        0.05      2.28 o 
   6 -14  12       55.70       60.25      4.47 o 
   7 -14  12      321.61      323.28     11.18 o 
   8 -14  12       43.63       39.60      3.98 o 
   9 -14  12        1.54        1.55      2.53 o 
  -4 -13  12       19.66       18.22      4.13 o 
  -3 -13  12       78.40       83.38      6.12 o 
  -2 -13  12       65.24       61.08      5.20 o 
  -1 -13  12       15.99       14.87      3.50 o 
   0 -13  12       90.87       90.19      5.54 o 
   1 -13  12     1291.48     1299.82     32.75 o 
   2 -13  12      100.12       97.18      5.64 o 
   3 -13  12      128.22      147.13      6.75 o 
   4 -13  12        2.91        4.62      2.48 o 
   5 -13  12       32.12       34.60      3.40 o 
   6 -13  12       23.53       14.24      3.01 o 
   7 -13  12      506.16      487.42     14.53 o 
   8 -13  12        0.01       -0.83      2.19 o 
   9 -13  12       93.29       83.29      5.44 o 
  10 -13  12      266.10      280.13     10.45 o 
  -6 -12  12       45.77       38.53      4.91 o 
  -5 -12  12       15.58       23.28      4.03 o 
  -4 -12  12       47.89       49.03      4.86 o 
  -3 -12  12      372.68      381.54     13.12 o 
  -2 -12  12       23.61       21.72      3.45 o 
  -1 -12  12       32.99       46.65      4.18 o 
   0 -12  12      746.35      762.64     20.85 o 
   1 -12  12       41.27       40.18      3.74 o 
   2 -12  12        0.86       -0.58      2.24 o 
   3 -12  12        7.54        5.25      2.33 o 
   4 -12  12      465.60      435.72     12.97 o 
   5 -12  12       68.47       76.05      4.42 o 
   6 -12  12       91.08      100.88      5.10 o 
   7 -12  12        8.12        8.50      2.43 o 
   8 -12  12      315.03      329.98     10.98 o 
   9 -12  12       15.89        6.80      2.72 o 
  10 -12  12       47.86       35.71      4.18 o 
  -7 -11  12       65.01       88.10      6.41 o 
  -6 -11  12        3.55        4.23      3.26 o 
  -5 -11  12      203.82      211.61      9.33 o 
  -4 -11  12        5.03        5.15      2.92 o 
  -3 -11  12        3.10        2.24      2.67 o 
  -2 -11  12       13.45       12.29      2.92 o 
  -1 -11  12      234.50      229.35      8.75 o 
   0 -11  12       15.81       13.75      2.82 o 
   1 -11  12        0.55        6.12      2.28 o 
   2 -11  12      405.78      410.50     12.20 o 
   3 -11  12       35.59       42.71      3.45 o 
   4 -11  12      545.35      517.74     14.29 o 
   5 -11  12       11.67       12.83      2.53 o 
   6 -11  12      140.09      126.53      5.64 o 
   7 -11  12       29.28       20.60      2.87 o 
   8 -11  12      180.11      175.57      5.25 o 
   9 -11  12       48.90       46.02      3.94 o 
  10 -11  12        0.28        1.65      2.67 o 
  11 -11  12        0.63       -2.28      2.48 o 
  -8 -10  12       58.91       71.87      5.83 o 
  -7 -10  12        3.59        4.08      3.21 o 
  -6 -10  12        1.27       -0.15      2.77 o 
  -5 -10  12       36.95       33.43      3.74 o 
  -4 -10  12       33.29       34.79      3.89 o 
  -3 -10  12        7.42        2.14      2.24 o 
  -2 -10  12      707.33      735.28     19.92 o 
  -1 -10  12      761.14      786.74     20.70 o 
   0 -10  12       64.98       65.21      4.18 o 
   1 -10  12      186.46      176.39      6.71 o 
   2 -10  12        1.52        0.87      1.99 o 
   3 -10  12      304.67      293.54      9.09 o 
   4 -10  12       43.96       39.50      2.96 o 
   5 -10  12      469.93      446.21     12.44 o 
   6 -10  12      159.86      141.16      5.73 o 
   7 -10  12        1.99        1.81      1.58 o 
   8 -10  12      524.11      507.91     10.55 o 
   9 -10  12       33.32       32.82      2.64 o 
  10 -10  12      174.74      179.40      7.73 o 
  11 -10  12       17.83       21.91      3.74 o 
  -8  -9  12        0.37       -1.41      2.58 o 
  -7  -9  12      366.01      371.77     13.07 o 
  -6  -9  12        9.61        7.00      2.77 o 
  -5  -9  12      577.90      562.88     16.76 o 
  -4  -9  12      140.97      130.22      6.32 o 
  -3  -9  12      232.83      232.90      8.60 o 
  -2  -9  12       31.36       33.54      2.23 o 
  -1  -9  12      392.98      410.00      8.22 o 
   0  -9  12      837.12      808.64     17.76 o 
   1  -9  12      142.48      131.84      4.13 o 
   2  -9  12      856.90      804.09     19.97 o 
   3  -9  12      267.87      286.88      8.65 o 
   4  -9  12       23.79       30.08      2.58 o 
   5  -9  12       77.15       75.22      3.79 o 
   6  -9  12      862.96      890.58     21.96 o 
   7  -9  12       81.72       59.98      2.87 o 
   8  -9  12       50.65       55.16      4.93 o 
   9  -9  12       18.50       16.64      2.21 o 
  10  -9  12      261.79      288.10     10.30 o 
  11  -9  12        0.59        3.69      2.92 o 
  -9  -8  12       36.88       40.14      4.71 o 
  -8  -8  12        2.74        3.35      2.92 o 
  -7  -8  12      145.72      155.30      7.48 o 
  -6  -8  12      165.16      160.74      7.34 o 
  -5  -8  12       58.33       53.50      4.23 o 
  -4  -8  12       68.62       59.96      4.23 o 
  -3  -8  12      236.33      235.43      6.97 o 
  -2  -8  12      300.06      285.15      7.48 o 
  -1  -8  12       25.76       26.98      2.62 o 
   0  -8  12     1592.05     1607.99     25.49 o 
   1  -8  12       12.47       12.52      1.59 o 
   2  -8  12      117.85      115.37      3.40 o 
   3  -8  12       72.49       70.14      2.60 o 
   4  -8  12      388.02      397.45      7.87 o 
   5  -8  12      697.10      712.14     12.54 o 
   6  -8  12      257.61      234.57      5.76 o 
   7  -8  12       38.79       36.61      3.98 o 
   8  -8  12      113.17      108.55      4.62 o 
   9  -8  12        0.43       -0.63      1.55 o 
  10  -8  12       55.46       57.72      4.03 o 
  11  -8  12      154.18      186.44      8.16 o 
 -10  -7  12       61.27       63.99      5.59 o 
  -9  -7  12      157.32      146.79      7.63 o 
  -8  -7  12       28.45       16.04      3.40 o 
  -7  -7  12        0.16        1.02      2.28 o 
  -6  -7  12        0.05       -1.02      2.09 o 
  -5  -7  12        9.94       13.80      2.77 o 
  -4  -7  12       30.35       32.87      2.99 o 
  -3  -7  12     1575.62     1509.78     46.77 o 
  -2  -7  12      341.08      317.77     16.47 o 
  -1  -7  12      321.43      333.30      5.70 o 
   0  -7  12      160.14      153.36      3.97 o 
   1  -7  12      372.24      370.70      7.27 o 
   2  -7  12       21.60       22.49      1.61 o 
   3  -7  12      214.36      204.41      4.53 o 
   4  -7  12       21.56       20.13      1.34 o 
   5  -7  12       30.31       46.84      1.86 o 
   6  -7  12       65.78       69.08      2.30 o 
   7  -7  12      498.82      504.92     10.15 o 
   8  -7  12      132.24      143.59      4.64 o 
   9  -7  12       28.42       29.61      2.52 o 
  10  -7  12       30.48       25.02      2.70 o 
  11  -7  12      107.97      119.58      6.41 o 
 -10  -6  12        1.39        8.07      3.21 o 
  -9  -6  12       92.65       95.97      5.93 o 
  -8  -6  12        0.71       -2.14      1.99 o 
  -7  -6  12        6.44        7.92      2.53 o 
  -6  -6  12      158.60      151.56      6.61 o 
  -5  -6  12      203.46      198.69      7.48 o 
  -4  -6  12     1512.43     1482.57     35.18 o 
  -3  -6  12      649.06      631.06     11.35 o 
  -2  -6  12      145.59      149.25      3.32 o 
  -1  -6  12      205.09      187.00      3.80 o 
   0  -6  12       14.04        8.92      1.26 o 
   1  -6  12      280.56      283.76      4.88 o 
   2  -6  12      376.63      307.45      5.15 o 
   3  -6  12      557.25      546.50      8.09 o 
   4  -6  12      433.73      420.62      6.61 o 
   5  -6  12       92.06       83.93      2.41 o 
   6  -6  12      152.57      164.06      3.66 o 
   7  -6  12        0.42        0.87      1.38 o 
   8  -6  12      609.55      617.67     12.21 o 
   9  -6  12       34.33       24.25      2.40 o 
  10  -6  12       31.31       32.31      3.69 o 
  11  -6  12       16.40       15.11      3.64 o 
 -11  -5  12       35.10       36.93      4.52 o 
 -10  -5  12        0.61       -2.72      2.62 o 
  -9  -5  12      100.56      120.99      6.61 o 
  -8  -5  12      329.21      294.66     10.59 o 
  -7  -5  12      441.62      410.64     12.88 o 
  -6  -5  12       58.59       41.45      3.50 o 
  -5  -5  12       13.30       14.43      2.53 o 
  -4  -5  12        0.13        0.63      1.70 o 
  -3  -5  12      387.53      357.08      7.35 o 
  -2  -5  12      445.78      397.06      6.42 o 
  -1  -5  12       87.41       85.18      2.34 o 
   0  -5  12       66.84       50.91      1.60 o 
   1  -5  12      134.24      124.61      3.19 o 
   2  -5  12      148.67      156.33      3.12 o 
   3  -5  12        1.51        1.10      0.74 o 
   4  -5  12     1319.89     1289.28     14.96 o 
   5  -5  12      104.76      126.64      3.99 o 
   6  -5  12       28.51       30.06      2.28 o 
   7  -5  12        9.66        9.61      1.68 o 
   8  -5  12      259.13      258.65      6.53 o 
   9  -5  12       59.15       60.25      4.13 o 
  10  -5  12       51.02       62.29      4.47 o 
  11  -5  12       47.96       50.19      4.52 o 
 -11  -4  12       81.69       96.36      6.37 o 
 -10  -4  12        1.04       -2.43      2.43 o 
  -9  -4  12        1.21       -2.87      2.14 o 
  -8  -4  12        2.83        1.51      2.19 o 
  -7  -4  12        7.83        6.61      2.53 o 
  -6  -4  12       53.18       53.01      3.64 o 
  -5  -4  12      254.49      233.34      7.87 o 
  -4  -4  12      314.25      277.75      8.45 o 
  -3  -4  12      194.06      199.42      4.81 o 
  -2  -4  12        0.70        2.33      1.10 o 
  -1  -4  12     2141.06     2005.58     28.07 o 
   0  -4  12      146.95      147.21      2.74 o 
   1  -4  12       92.89       94.28      2.02 o 
   2  -4  12      370.99      346.53      7.39 o 
   3  -4  12      662.05      638.06      9.72 o 
   4  -4  12      222.05      214.01      4.56 o 
   5  -4  12      248.88      250.89      6.32 o 
   6  -4  12       84.27       74.22      2.88 o 
   7  -4  12      102.28      112.87      7.77 o 
   8  -4  12      353.22      359.63      9.96 o 
   9  -4  12       13.43       18.61      3.11 o 
  10  -4  12       58.00       57.58      4.37 o 
 -11  -3  12       50.52       49.47      4.86 o 
 -10  -3  12       21.26       18.95      3.40 o 
  -9  -3  12        9.63        9.28      2.77 o 
  -8  -3  12        2.63       -0.83      2.19 o 
  -7  -3  12     1021.08      900.78     23.18 o 
  -6  -3  12       56.81       49.90      3.50 o 
  -5  -3  12        3.03        4.37      1.75 o 
  -4  -3  12     2203.49     2134.37     48.35 o 
  -3  -3  12       12.86       10.79      1.38 o 
  -2  -3  12       27.92       25.52      2.52 o 
  -1  -3  12     3229.73     3055.25     39.07 o 
   0  -3  12       66.37       47.79      1.54 o 
   1  -3  12       54.00       45.59      2.09 o 
   2  -3  12      236.78      211.19      4.43 o 
   3  -3  12      620.50      589.43      9.20 o 
   4  -3  12     1633.13     1563.12     25.64 o 
   5  -3  12        3.37        2.77      1.68 o 
   6  -3  12      750.78      747.69     14.00 o 
   7  -3  12        0.12       -1.85      1.42 o 
   8  -3  12        0.29       -1.80      2.04 o 
   9  -3  12        4.41        4.71      2.58 o 
 -12  -2  12        1.45       -1.46      2.38 o 
 -11  -2  12       10.83        5.88      3.35 o 
 -10  -2  12      128.32      127.31      6.80 o 
  -9  -2  12      102.98      105.15      5.78 o 
  -8  -2  12       24.77       25.41      3.16 o 
  -7  -2  12      162.50      142.18      6.17 o 
  -6  -2  12      239.82      213.66      7.53 o 
  -5  -2  12      309.69      283.77      8.70 o 
  -4  -2  12       15.32       13.70      1.94 o 
  -3  -2  12       10.50        4.62      1.94 o 
  -2  -2  12      120.03      104.44      2.59 o 
  -1  -2  12      154.58      152.87      3.14 o 
   0  -2  12      638.84      623.41     15.18 o 
   1  -2  12      359.20      326.95      5.23 o 
   2  -2  12       64.98       49.46      1.91 o 
   3  -2  12      301.69      277.45      5.62 o 
   4  -2  12      268.27      243.76      6.21 o 
   5  -2  12        5.43        3.07      1.63 o 
   6  -2  12       47.70       48.79      4.45 o 
   8  -2  12       83.55       72.26      4.37 o 
   9  -2  12      124.06      129.59      6.07 o 
 -12  -1  12       19.61       19.34      4.08 o 
 -11  -1  12       21.46       16.18      3.74 o 
 -10  -1  12       36.24       32.90      3.89 o 
  -9  -1  12       93.14       99.61      5.59 o 
  -8  -1  12      120.46      103.35      5.39 o 
  -7  -1  12      137.82      147.96      6.37 o 
  -6  -1  12       58.30       60.25      3.79 o 
  -5  -1  12        9.00       13.31      2.19 o 
  -4  -1  12       74.66       62.75      3.45 o 
  -3  -1  12      448.85      446.67      7.20 o 
  -2  -1  12      238.06      241.74      4.49 o 
  -1  -1  12      103.41      112.73      2.57 o 
   0  -1  12       34.14       32.82      1.86 o 
   1  -1  12     1123.00     1126.88     16.25 o 
   2  -1  12       80.03       74.23      2.75 o 
   3  -1  12      910.48      921.84     13.71 o 
   4  -1  12        2.71        0.68      1.29 o 
   5  -1  12       12.30       13.48      1.78 o 
   6  -1  12        1.17        2.28      2.24 o 
   9  -1  12        5.51        1.65      2.58 o 
 -12   0  12       58.29       68.85      5.69 o 
 -11   0  12       93.25       89.26      5.93 o 
 -10   0  12        1.10        0.19      2.33 o 
  -9   0  12      592.23      573.81     16.81 o 
  -8   0  12      123.31      118.66      5.93 o 
  -7   0  12       21.06       20.26      2.87 o 
  -6   0  12      220.47      207.39      7.39 o 
  -5   0  12      724.24      667.07     12.26 o 
  -4   0  12       77.95       66.57      2.67 o 
  -3   0  12       23.00       20.89      1.84 o 
  -2   0  12        7.09       14.91      1.51 o 
  -1   0  12       69.11       64.77      1.78 o 
   0   0  12      100.47       98.14      3.07 o 
   1   0  12       46.47       45.23      2.82 o 
   2   0  12      140.27      119.72      3.47 o 
   3   0  12      259.66      259.41      5.46 o 
   4   0  12      741.90      757.62     11.87 o 
   5   0  12      181.82      192.12      5.66 o 
   6   0  12       64.95       65.65      5.59 o 
   7   0  12      188.15      202.48      9.82 o 
 -12   1  12      100.62      107.87      6.75 o 
 -11   1  12      305.99      332.56     12.24 o 
 -10   1  12       25.87       30.13      3.74 o 
  -9   1  12      108.11      109.48      5.98 o 
  -8   1  12        0.36       -2.14      1.90 o 
  -7   1  12      629.01      665.80     17.93 o 
  -6   1  12      425.02      421.34      8.73 o 
  -5   1  12       23.73       21.75      1.50 o 
  -4   1  12     1565.62     1528.85     20.39 o 
  -3   1  12      346.04      344.92      5.91 o 
  -2   1  12       14.71       21.04      1.23 o 
  -1   1  12        0.00        1.43      1.16 o 
   0   1  12        0.96        5.43      1.66 o 
   1   1  12       31.22       38.54      2.79 o 
   2   1  12      234.83      222.12      5.00 o 
   3   1  12       12.45        7.22      1.62 o 
   4   1  12       69.00       73.98      5.35 o 
   5   1  12      194.93      208.75      9.62 o 
   6   1  12       40.77       45.53      5.10 o 
   7   1  12       53.66       61.71      5.73 o 
 -12   2  12        3.85        5.10      3.11 o 
 -11   2  12        5.59        2.09      2.82 o 
 -10   2  12        0.02       -1.17      2.43 o 
  -9   2  12       23.14       23.32      3.30 o 
  -8   2  12       22.22       16.47      2.77 o 
  -7   2  12      263.62      260.45      8.99 o 
  -6   2  12        2.83        3.16      1.09 o 
  -5   2  12      284.82      310.70      5.59 o 
  -4   2  12       16.20       11.57      1.39 o 
  -3   2  12      218.08      200.13      4.11 o 
  -2   2  12        0.21       -0.86      0.93 o 
  -1   2  12       62.75       58.25      2.10 o 
   0   2  12       10.56       11.85      1.52 o 
   1   2  12     1256.37     1294.04     23.40 o 
   2   2  12       99.45       95.50      3.93 o 
   3   2  12       65.67       56.13      3.14 o 
   4   2  12       12.73       21.48      4.13 o 
   5   2  12      206.33      207.34      9.72 o 
   6   2  12       19.07       21.09      4.57 o 
   7   2  12       14.91        6.61      4.42 o 
 -12   3  12        4.61        7.43      3.40 o 
 -11   3  12       53.90       52.87      4.86 o 
 -10   3  12       45.97       39.07      4.13 o 
  -9   3  12       45.82       40.53      4.03 o 
  -8   3  12       82.54       86.45      3.69 o 
  -7   3  12      493.05      520.63     10.58 o 
  -6   3  12      454.62      514.52      8.39 o 
  -5   3  12      242.53      243.39      5.98 o 
  -4   3  12        0.82        1.77      1.32 o 
  -3   3  12      804.74      750.12     11.14 o 
  -2   3  12      159.50      170.13      4.49 o 
  -1   3  12        6.14        4.35      1.25 o 
   0   3  12      224.24      219.21      4.73 o 
   1   3  12      145.60      147.37      4.47 o 
   2   3  12        0.04       -2.43      1.62 o 
   3   3  12      100.25       92.61      6.41 o 
   4   3  12       41.74       30.81      4.57 o 
   5   3  12        1.13       -0.83      3.50 o 
 -11   4  12        3.20        1.65      2.87 o 
 -10   4  12       43.95       43.15      4.52 o 
  -9   4  12      450.40      463.39     10.31 o 
  -8   4  12       31.63       31.58      2.52 o 
  -7   4  12     1027.27     1097.14     19.58 o 
  -6   4  12        0.13       -0.10      1.63 o 
  -5   4  12      507.94      527.09     16.40 o 
  -4   4  12      360.60      344.97      7.62 o 
  -3   4  12       18.15       18.60      4.32 o 
  -2   4  12      272.61      264.39      8.26 o 
  -1   4  12       12.30       10.30      2.33 o 
   0   4  12     1203.43     1241.60     29.30 o 
   1   4  12       25.87       28.60      2.65 o 
   2   4  12       37.53       31.07      2.51 o 
   4   4  12      138.46      130.52      8.02 o 
   5   4  12       28.90       21.96      4.86 o 
 -11   5  12        4.67        1.60      2.72 o 
 -10   5  12      171.21      185.09      5.98 o 
  -9   5  12        0.75        0.29      1.63 o 
  -8   5  12        3.04        0.04      1.74 o 
  -7   5  12       50.66       58.75      4.42 o 
  -6   5  12       85.69       87.80      3.55 o 
  -5   5  12      267.83      266.02      6.58 o 
  -4   5  12        0.61        0.31      2.04 o 
  -3   5  12      573.42      569.83     15.40 o 
  -2   5  12      118.52      111.66      5.00 o 
  -1   5  12      204.84      213.22      7.48 o 
   0   5  12      119.50      116.86      5.20 o 
   1   5  12       20.63       25.17      3.01 o 
   2   5  12       14.32       16.15      2.51 o 
   3   5  12        0.40       -0.54      1.94 o 
   4   5  12        6.08        6.80      4.32 o 
 -10   6  12       16.59       15.98      2.47 o 
  -9   6  12       17.87       21.29      2.71 o 
  -8   6  12        0.15       -0.43      1.53 o 
  -7   6  12       13.21       17.30      3.16 o 
  -6   6  12        8.19       14.53      2.77 o 
  -5   6  12      480.97      520.55     10.68 o 
  -4   6  12        5.62        2.80      1.65 o 
  -3   6  12       21.00       18.12      2.77 o 
  -2   6  12      110.28      125.90      5.69 o 
  -1   6  12      116.02      110.45      5.35 o 
   0   6  12       16.82       15.99      2.92 o 
   1   6  12       97.65      100.44      5.44 o 
   2   6  12       69.65       66.38      4.62 o 
  -9   7  12       67.16       81.02      3.97 o 
  -8   7  12       30.66       32.41      3.98 o 
  -7   7  12        7.49        7.39      2.58 o 
  -6   7  12        6.12        8.70      2.82 o 
  -5   7  12       88.97       85.42      5.10 o 
  -4   7  12       95.45      113.65      5.78 o 
  -3   7  12      106.09      109.23      5.64 o 
  -2   7  12      219.52      232.46      8.55 o 
  -1   7  12       44.06       31.34      3.55 o 
   0   7  12      110.75      117.15      5.93 o 
   1   7  12       42.61       37.90      3.84 o 
  -7   8  12       38.86       39.70      4.32 o 
  -6   8  12        2.10        1.26      2.48 o 
  -5   8  12      151.01      163.32      7.24 o 
  -4   8  12       30.39       28.33      3.64 o 
  -3   8  12      142.80      137.42      6.61 o 
  -2   8  12       86.87       92.27      5.49 o 
  -1   8  12       50.14       45.58      4.23 o 
   0 -15  13        3.89        4.18      3.16 o 
   1 -15  13      102.53       98.54      6.37 o 
   2 -15  13       17.09       19.05      3.74 o 
   3 -15  13       23.86       23.42      3.64 o 
   4 -15  13        0.40       -0.05      2.62 o 
   5 -15  13       30.36       35.76      4.08 o 
   6 -15  13       23.44       28.09      3.69 o 
   7 -15  13       11.16       10.79      2.96 o 
  -2 -14  13      316.37      376.92     13.65 o 
  -1 -14  13      220.14      195.97      9.04 o 
   0 -14  13       99.76       98.11      6.07 o 
   1 -14  13       13.63       13.12      3.35 o 
   2 -14  13       36.16       37.85      4.03 o 
   3 -14  13       37.22       33.38      3.98 o 
   4 -14  13       65.50       54.91      4.42 o 
   5 -14  13        9.08       15.84      3.16 o 
   6 -14  13       74.05       79.45      5.15 o 
   7 -14  13        0.06        0.10      2.24 o 
   8 -14  13        0.39       -1.51      2.24 o 
  -4 -13  13      241.43      269.34     11.13 o 
  -3 -13  13      196.54      224.78      9.86 o 
  -2 -13  13       40.88       54.18      4.96 o 
  -1 -13  13        0.10       -3.28      2.19 o 
   0 -13  13       33.37       36.35      3.89 o 
   1 -13  13        0.25        0.00      2.53 o 
   2 -13  13      325.60      341.16     11.56 o 
   3 -13  13      689.03      733.00     20.02 o 
   4 -13  13       77.69       76.63      4.76 o 
   5 -13  13      256.77      282.95      9.86 o 
   6 -13  13       31.50       29.64      3.30 o 
   7 -13  13       11.84       16.86      3.06 o 
   8 -13  13       12.01        9.86      2.87 o 
   9 -13  13      398.84      402.77     13.22 o 
  -5 -12  13        6.71        7.87      3.40 o 
  -4 -12  13      163.83      159.82      8.11 o 
  -3 -12  13        6.95       10.84      3.30 o 
  -2 -12  13        0.64       -2.19      2.43 o 
  -1 -12  13      199.85      218.42      8.94 o 
   0 -12  13       54.53       67.54      4.66 o 
   1 -12  13      107.54      135.33      6.41 o 
   2 -12  13        2.94        4.47      2.33 o 
   3 -12  13      459.69      465.12     13.65 o 
   4 -12  13      177.42      201.75      7.63 o 
   5 -12  13       22.15       21.96      2.87 o 
   6 -12  13      123.69      120.94      5.73 o 
   8 -12  13        0.01       -1.26      2.24 o 
   9 -12  13       43.48       43.29      4.03 o 
  10 -12  13       21.62       17.83      3.55 o 
  -6 -11  13       17.98       11.03      3.50 o 
  -5 -11  13        6.40        7.73      3.26 o 
  -4 -11  13      176.51      174.98      8.16 o 
  -3 -11  13       41.57       34.45      3.84 o 
  -2 -11  13       31.91       37.17      3.79 o 
  -1 -11  13        5.61        7.24      2.62 o 
   0 -11  13      287.47      290.67      9.91 o 
   1 -11  13      586.43      555.20     15.55 o 
   2 -11  13      264.74      261.57      8.84 o 
   3 -11  13       27.32       21.96      2.82 o 
   4 -11  13      444.01      455.69     12.93 o 
   5 -11  13        0.33       -0.19      1.85 o 
   6 -11  13       49.04       39.60      3.30 o 
   7 -11  13      301.65      281.39      9.43 o 
   8 -11  13        0.84        0.48      1.61 o 
   9 -11  13       26.66       22.94      3.30 o 
  10 -11  13       17.59       19.14      3.40 o 
  -7 -10  13        7.80       14.82      3.64 o 
  -6 -10  13      176.76      174.49      8.21 o 
  -5 -10  13        1.23       -1.55      2.48 o 
  -4 -10  13       53.49       56.17      4.57 o 
  -3 -10  13       52.85       61.91      4.57 o 
  -2 -10  13      515.87      544.08     15.74 o 
  -1 -10  13      257.03      262.02      6.15 o 
   0 -10  13      243.45      250.65      5.99 o 
   1 -10  13      919.35      973.38     24.20 o 
   2 -10  13       92.49       92.52      4.52 o 
   3 -10  13      786.34      807.20     20.26 o 
   4 -10  13        6.16        5.98      2.14 o 
   5 -10  13      151.71      132.56      5.44 o 
   6 -10  13        4.70        2.92      1.94 o 
   7 -10  13      682.14      675.90     13.11 o 
   8 -10  13        0.88        0.64      1.67 o 
   9 -10  13        9.01        6.85      2.06 o 
  10 -10  13       31.21       35.91      3.89 o 
  -8  -9  13      104.18      111.91      6.80 o 
  -7  -9  13        8.56       10.06      2.96 o 
  -6  -9  13      136.55      135.38      6.95 o 
  -5  -9  13       94.84       73.52      5.15 o 
  -4  -9  13        4.42        2.38      2.33 o 
  -3  -9  13      922.52      931.79     24.10 o 
  -2  -9  13       17.72       19.79      1.91 o 
  -1  -9  13      359.79      370.29      7.76 o 
   0  -9  13        5.64        5.29      1.65 o 
   1  -9  13      553.52      579.71     10.77 o 
   2  -9  13       16.57       18.38      1.74 o 
   3  -9  13      258.86      280.91      8.45 o 
   4  -9  13        2.45        3.84      1.70 o 
   5  -9  13      480.39      433.09     11.86 o 
   6  -9  13      204.49      205.93      5.42 o 
   7  -9  13        2.39        0.55      1.48 o 
   8  -9  13        1.48        2.83      1.73 o 
   9  -9  13        1.02       -0.90      1.63 o 
  10  -9  13       20.92       23.15      3.23 o 
  11  -9  13       30.02       31.83      4.08 o 
  -9  -8  13        0.68       -0.05      2.96 o 
  -8  -8  13       53.52       58.21      5.05 o 
  -7  -8  13       30.86       29.64      3.89 o 
  -6  -8  13      221.15      206.85      8.50 o 
  -5  -8  13      570.21      538.73     15.89 o 
  -4  -8  13       14.03       22.55      2.92 o 
  -3  -8  13       30.47       38.35      4.28 o 
  -2  -8  13       65.51       61.81      2.78 o 
  -1  -8  13     2199.83     2144.20     33.45 o 
   0  -8  13      495.72      467.58     11.01 o 
   1  -8  13      318.47      309.20      6.56 o 
   2  -8  13      142.25      139.82      3.86 o 
   3  -8  13       12.91       12.56      1.47 o 
   4  -8  13        0.20        0.66      1.46 o 
   5  -8  13       70.09       68.04      2.68 o 
   6  -8  13       10.57       11.28      1.75 o 
   7  -8  13        1.96       -0.66      1.46 o 
   8  -8  13        1.10        1.52      1.62 o 
   9  -8  13        0.26       -1.28      1.76 o 
  10  -8  13       11.17       13.19      2.43 o 
  -9  -7  13        6.44        6.66      3.21 o 
  -8  -7  13      455.83      426.63     14.14 o 
  -7  -7  13       37.76       27.07      3.50 o 
  -6  -7  13       65.33       57.97      4.47 o 
  -5  -7  13      182.28      161.08      6.85 o 
  -4  -7  13      313.31      304.52      6.79 o 
  -3  -7  13        0.12        2.00      1.42 o 
  -2  -7  13      205.43      223.07      5.43 o 
  -1  -7  13     1424.16     1553.24     24.82 o 
   0  -7  13       93.70       76.90      2.83 o 
   1  -7  13        9.25        9.87      1.77 o 
   2  -7  13      291.62      304.05      5.28 o 
   3  -7  13       10.07        6.73      1.14 o 
   4  -7  13      327.02      307.21      5.33 o 
   5  -7  13      311.71      257.74      4.88 o 
   6  -7  13      104.67      107.67      2.95 o 
   7  -7  13      190.20      209.75      5.52 o 
   8  -7  13       52.49       45.70      2.72 o 
   9  -7  13      379.08      426.73     12.73 o 
  10  -7  13       52.68       51.56      3.21 o 
 -10  -6  13      118.34      109.57      6.75 o 
  -9  -6  13      241.95      253.06     10.11 o 
  -8  -6  13      182.15      186.10      8.11 o 
  -7  -6  13      126.25      110.25      5.83 o 
  -6  -6  13        7.64        8.16      2.38 o 
  -5  -6  13       62.63       70.31      4.23 o 
  -4  -6  13       20.33       23.13      2.58 o 
  -3  -6  13        0.13       -0.84      2.67 o 
  -2  -6  13      179.95      166.56      8.26 o 
  -1  -6  13     2842.79     2868.88     36.38 o 
   0  -6  13      228.47      209.83      4.16 o 
   1  -6  13      810.76      748.01     10.64 o 
   2  -6  13      268.81      275.23      4.84 o 
   3  -6  13      434.14      457.45      7.11 o 
   4  -6  13       54.05       47.31      2.18 o 
   5  -6  13      132.20      122.53      3.41 o 
   6  -6  13       69.27       69.56      3.18 o 
   7  -6  13      391.70      421.06      8.92 o 
   8  -6  13       35.01       42.41      2.69 o 
   9  -6  13       62.34       57.32      3.16 o 
  10  -6  13        0.72        1.02      2.53 o 
 -10  -5  13       13.33       12.73      3.55 o 
  -9  -5  13        1.01        2.28      2.48 o 
  -8  -5  13        6.61        7.29      2.72 o 
  -7  -5  13        6.79        9.48      2.62 o 
  -6  -5  13       37.85       32.90      3.26 o 
  -5  -5  13      106.05       95.19      4.76 o 
  -4  -5  13        0.19        1.21      1.60 o 
  -3  -5  13     1313.43     1215.44     30.03 o 
  -2  -5  13        0.78       -1.69      1.12 o 
  -1  -5  13      272.66      242.20      4.57 o 
   0  -5  13       42.89       48.86      1.61 o 
   1  -5  13     1037.55      933.39     13.43 o 
   2  -5  13       50.31       40.82      2.47 o 
   3  -5  13        9.65       10.19      1.77 o 
   4  -5  13      210.56      241.75      5.03 o 
   5  -5  13        9.99       13.76      1.67 o 
   6  -5  13       52.67       53.50      2.95 o 
   7  -5  13      114.61      134.80      4.75 o 
   8  -5  13        2.87        4.03      2.67 o 
 -10  -4  13        4.64        4.42      2.82 o 
  -9  -4  13      219.08      218.90      9.04 o 
  -8  -4  13        4.94        4.66      2.48 o 
  -7  -4  13       66.66       60.30      4.28 o 
  -6  -4  13      602.37      597.96     16.42 o 
  -5  -4  13        4.21        2.43      1.90 o 
  -4  -4  13      196.28      205.40      6.95 o 
  -3  -4  13       75.90       87.33      3.09 o 
  -2  -4  13      991.85      958.36     13.62 o 
  -1  -4  13      469.43      446.34      6.21 o 
   0  -4  13       36.27       24.68      1.38 o 
   1  -4  13     1018.04      958.19     13.80 o 
   2  -4  13       28.24       17.80      1.99 o 
   3  -4  13       84.96       73.48      2.62 o 
   4  -4  13       14.89       16.72      1.65 o 
   5  -4  13      317.12      349.54      6.52 o 
   6  -4  13        4.26        1.21      1.69 o 
   7  -4  13      526.01      561.42     17.44 o 
   8  -4  13        8.09        9.57      3.35 o 
 -11  -3  13       13.72        7.63      3.40 o 
 -10  -3  13       51.51       47.28      4.42 o 
  -9  -3  13        8.40       13.02      3.01 o 
  -8  -3  13      104.28       96.41      5.54 o 
  -7  -3  13       22.95       26.04      3.06 o 
  -6  -3  13       22.51       21.48      2.62 o 
  -5  -3  13       25.18       19.87      2.58 o 
  -4  -3  13      710.21      683.05     17.25 o 
  -3  -3  13      705.11      680.64     10.24 o 
  -2  -3  13        0.19        1.25      1.66 o 
  -1  -3  13      457.87      373.67      6.24 o 
   0  -3  13      106.08       86.56      2.81 o 
   1  -3  13     2276.75     2234.92     25.36 o 
   2  -3  13      440.01      408.24      6.29 o 
   3  -3  13      298.91      269.60      5.43 o 
   4  -3  13       14.67       14.02      2.50 o 
   5  -3  13       64.72       72.76      3.36 o 
   6  -3  13      148.16      153.26      4.98 o 
   7  -3  13        0.27        1.90      2.82 o 
 -11  -2  13       13.76        5.30      3.16 o 
 -10  -2  13       54.54       50.68      4.57 o 
  -9  -2  13      170.79      151.56      7.14 o 
  -8  -2  13       11.11        6.51      2.53 o 
  -7  -2  13      469.64      479.60     14.04 o 
  -6  -2  13      113.17      102.48      5.00 o 
  -5  -2  13     1977.70     1872.27     43.05 o 
  -4  -2  13       58.66       54.71      3.11 o 
  -3  -2  13        1.11        1.21      0.95 o 
  -2  -2  13     1063.21     1058.27     14.85 o 
  -1  -2  13       60.20       54.89      2.92 o 
   0  -2  13       64.09       68.29      2.62 o 
   1  -2  13     1938.12     1870.04     21.64 o 
   2  -2  13       92.04      115.96      2.97 o 
   3  -2  13      100.28       94.29      3.21 o 
   4  -2  13       55.36       53.54      2.53 o 
   5  -2  13        0.65       -1.04      2.79 o 
   6  -2  13        0.29       -2.31      1.54 o 
 -11  -1  13       72.87       66.86      5.39 o 
 -10  -1  13       48.93       49.76      4.57 o 
  -9  -1  13       27.84       31.73      3.60 o 
  -8  -1  13      360.06      360.06     11.66 o 
  -7  -1  13       30.07       28.81      3.21 o 
  -6  -1  13      197.34      151.70      6.17 o 
  -5  -1  13       70.55       62.54      3.69 o 
  -4  -1  13        0.13        0.24      1.18 o 
  -3  -1  13      103.06       98.34      2.71 o 
  -2  -1  13     1045.97     1052.32     14.84 o 
  -1  -1  13      341.40      351.58      6.63 o 
   0  -1  13        0.43        0.07      1.69 o 
   1  -1  13       23.15       24.96      1.62 o 
   2  -1  13        0.00       -1.51      1.25 o 
   3  -1  13      570.83      582.15      9.75 o 
   4  -1  13      213.67      236.11      5.35 o 
   5  -1  13      746.34      796.84     12.60 o 
   6  -1  13      176.73      171.60      5.57 o 
   7  -1  13      135.65      150.83      8.41 o 
   8  -1  13       39.77       37.42      5.20 o 
 -11   0  13        0.11        0.00      2.43 o 
 -10   0  13      334.33      357.15     12.44 o 
  -9   0  13       41.48       50.88      4.42 o 
  -8   0  13      111.30       99.42      5.54 o 
  -7   0  13       73.28       58.70      4.03 o 
  -6   0  13      357.35      355.98     10.84 o 
  -5   0  13       30.90       34.59      2.23 o 
  -4   0  13       75.57       67.31      2.77 o 
  -3   0  13      425.13      370.34      6.03 o 
  -2   0  13        0.93       -0.11      0.70 o 
  -1   0  13      247.53      257.07      5.41 o 
   0   0  13      222.74      234.42      5.17 o 
   1   0  13       63.76       52.00      3.18 o 
   2   0  13       88.46       83.57      3.07 o 
   3   0  13      675.54      666.41     10.88 o 
   4   0  13        4.26        1.75      1.55 o 
   5   0  13       19.77       17.84      2.46 o 
   6   0  13       15.18       23.81      4.32 o 
   7   0  13      260.70      293.10     12.49 o 
 -11   1  13       16.46       18.12      3.98 o 
 -10   1  13        8.29        7.68      2.92 o 
  -9   1  13      129.44      130.32      6.61 o 
  -8   1  13       63.48       74.98      4.86 o 
  -7   1  13      459.05      529.40     15.11 o 
  -6   1  13        7.13        8.02      1.80 o 
  -5   1  13       14.00       11.18      1.71 o 
  -4   1  13       67.46       66.52      1.93 o 
  -3   1  13      195.26      215.45      3.65 o 
  -2   1  13      755.40      730.49      9.61 o 
  -1   1  13      107.04      111.16      3.42 o 
   0   1  13      765.70      811.95     15.91 o 
   1   1  13      158.28      182.87      5.79 o 
   2   1  13      148.59      133.59      3.90 o 
   3   1  13       75.12       76.80      3.65 o 
   4   1  13       20.03       27.73      4.74 o 
   5   1  13       26.11       28.81      4.47 o 
   6   1  13       66.72       58.36      5.78 o 
 -11   2  13        0.72        0.63      2.77 o 
 -10   2  13      173.37      185.52      8.45 o 
  -9   2  13       37.95       42.08      4.03 o 
  -8   2  13       47.71       43.10      3.98 o 
  -7   2  13       72.19       64.33      4.32 o 
  -6   2  13      355.16      350.52      6.37 o 
  -5   2  13        0.01       -0.74      0.97 o 
  -4   2  13        3.07        1.76      1.47 o 
  -3   2  13        6.87        6.87      1.30 o 
  -2   2  13      205.70      218.91      5.36 o 
  -1   2  13       78.83       78.31      3.71 o 
   0   2  13       16.77       14.76      2.48 o 
   1   2  13       95.58       98.57      4.30 o 
   2   2  13       32.69       36.67      4.59 o 
   3   2  13      284.37      291.16      7.54 o 
   4   2  13        0.97       -1.41      2.92 o 
   5   2  13       57.81       62.34      5.59 o 
   6   2  13       55.82       51.90      5.83 o 
 -11   3  13        6.29        5.73      3.06 o 
 -10   3  13        0.19       -1.75      2.58 o 
  -9   3  13        8.06        6.71      2.82 o 
  -8   3  13       22.25       19.78      3.21 o 
  -7   3  13      183.22      176.79      4.24 o 
  -6   3  13        1.57        1.32      1.23 o 
  -5   3  13      290.73      280.76      6.69 o 
  -4   3  13       23.15       21.16      2.00 o 
  -3   3  13      188.75      189.55      5.01 o 
  -2   3  13        0.27       -0.40      1.19 o 
  -1   3  13      991.80      989.32     25.75 o 
   0   3  13      309.80      314.19     12.05 o 
   1   3  13      186.25      186.49      9.18 o 
   2   3  13       71.64       72.19      3.76 o 
   3   3  13       26.35       32.80      4.66 o 
   4   3  13       30.12       38.78      5.00 o 
   5   3  13      149.97      169.05      9.38 o 
 -10   4  13       90.88       98.59      6.41 o 
  -9   4  13      268.87      319.78     11.52 o 
  -8   4  13      154.46      166.96      5.24 o 
  -7   4  13       63.61       69.27      2.70 o 
  -6   4  13       27.83       28.43      1.90 o 
  -5   4  13      302.32      330.02     12.85 o 
  -4   4  13       30.40       27.79      2.27 o 
  -3   4  13      123.09      142.02      4.91 o 
  -2   4  13       75.25       80.47      4.18 o 
  -1   4  13       98.60       89.36      4.28 o 
   1   4  13        0.47       -1.75      2.92 o 
   2   4  13       47.61       44.27      4.91 o 
   3   4  13        0.26       -4.52      3.01 o 
   4   4  13       57.00       81.10      6.80 o 
 -10   5  13       50.20       57.73      5.05 o 
  -9   5  13       22.04       20.27      2.51 o 
  -8   5  13      336.45      355.26      8.50 o 
  -7   5  13        6.07        2.24      1.67 o 
  -6   5  13        0.10       -1.24      1.65 o 
  -5   5  13        0.00       -0.10      1.69 o 
  -4   5  13       10.94        6.85      1.90 o 
  -3   5  13        1.84        0.22      2.33 o 
  -2   5  13       98.14      102.38      5.00 o 
  -1   5  13      258.24      271.14      8.84 o 
  -9   6  13       31.55       30.84      2.85 o 
  -8   6  13       15.38       18.26      2.44 o 
  -7   6  13        1.01        0.29      2.43 o 
  -6   6  13        3.83        0.68      2.19 o 
  -5   6  13        0.06       -2.44      1.63 o 
  -4   6  13        1.55        0.78      1.72 o 
  -3   6  13      350.26      342.08     10.88 o 
  -1   6  13      257.76      257.10      8.94 o 
  -7   7  13       36.94       49.51      4.42 o 
  -6   7  13       10.66        9.82      3.01 o 
  -5   7  13        0.15       -2.24      2.14 o 
  -4   7  13        0.71       -2.56      1.70 o 
  -3   7  13      152.14      144.66      6.80 o 
  -2   7  13       36.09       39.55      3.69 o 
  -1   7  13        0.02       -2.72      2.58 o 
   1 -15  14        2.71        0.24      2.92 o 
   2 -15  14       28.29       36.54      4.23 o 
   3 -15  14        6.21        5.83      2.92 o 
   4 -15  14        6.14        9.43      3.11 o 
   5 -15  14      163.68      162.10      7.53 o 
   6 -15  14        0.50       -1.46      2.62 o 
  -1 -14  14       35.98       43.25      4.57 o 
   0 -14  14        8.31        1.80      2.82 o 
   1 -14  14        2.42       -2.28      2.48 o 
   2 -14  14      100.89      129.84      6.61 o 
   3 -14  14       40.71       37.66      3.98 o 
   4 -14  14        5.35        5.83      2.77 o 
   5 -14  14       34.32       24.49      3.35 o 
   6 -14  14       38.91       30.37      3.60 o 
   7 -14  14        0.09        0.97      2.43 o 
   8 -14  14      115.36      127.79      6.61 o 
  -3 -13  14        8.31       13.65      3.74 o 
  -2 -13  14      198.76      242.32     10.06 o 
  -1 -13  14       54.73       59.04      4.91 o 
   0 -13  14       36.33       41.69      4.13 o 
   1 -13  14        3.56        4.08      2.87 o 
   2 -13  14       44.43       44.41      3.98 o 
   3 -13  14       35.27       42.03      3.94 o 
   4 -13  14      253.98      239.46      8.75 o 
   5 -13  14        0.88        1.21      2.33 o 
   6 -13  14       31.85       40.62      3.79 o 
   7 -13  14      202.67      225.61      8.70 o 
   8 -13  14       12.82       14.09      3.21 o 
   9 -13  14       18.99       19.53      3.45 o 
  -4 -12  14      152.42      166.72      8.26 o 
  -3 -12  14       16.45       10.25      3.26 o 
  -2 -12  14      335.65      345.44     12.10 o 
  -1 -12  14      306.92      297.91     10.74 o 
   0 -12  14       47.01       51.41      4.18 o 
   1 -12  14      121.89      109.14      5.64 o 
   2 -12  14        1.03        0.73      2.14 o 
   3 -12  14        0.41       -0.15      2.14 o 
   4 -12  14        0.08        0.53      2.04 o 
   5 -12  14        2.82        3.11      2.14 o 
   6 -12  14        1.51        0.53      2.19 o 
   7 -12  14        5.06        7.68      2.53 o 
   8 -12  14       34.65       23.91      3.35 o 
   9 -12  14       16.81       20.89      3.35 o 
  -5 -11  14      168.47      192.57      8.80 o 
  -4 -11  14      125.45      123.71      6.80 o 
  -3 -11  14        0.24       -2.87      2.28 o 
  -2 -11  14        2.37       -2.24      2.19 o 
  -1 -11  14       33.73       39.99      3.74 o 
   0 -11  14        8.98       12.49      2.87 o 
   1 -11  14      141.82      139.65      6.12 o 
   2 -11  14      500.11      490.33     13.95 o 
   3 -11  14      247.17      272.69      9.04 o
[truncated: 54,602 more chars]
